# Supplementary material for: Immune Cell-Related Genes in Juvenile Idiopathic Arthritis Identified Using Transcriptomic and Single-Cell Sequencing Data
Source: Int J Mol Sci. 2023 Jun 25;24(13):10619. doi: 10.3390/ijms241310619 (PMC10342059; doi:10.3390/ijms241310619)
Supplement: Supplementary file 1 [file ijms-24-10619-s001.zip]

Archive with 23 entries (21 files):
- Supplementary figures/
- Supplementary figures/Figure S1.tif
- Supplementary figures/Figure S10.tif
- Supplementary figures/Figure S11.tif
- Supplementary figures/Figure S12.tif
- Supplementary figures/Figure S2.tif
- Supplementary figures/Figure S3.tif
- Supplementary figures/Figure S4.tif
- Supplementary figures/Figure S5.tif
- Supplementary figures/Figure S6.tif
- Supplementary figures/Figure S7.tif
- Supplementary figures/Figure S8.tif
- Supplementary figures/Figure S9.tif
- Supplementary Files.pdf
- Supplementary tables/
- Supplementary tables/Table S1.csv
- Supplementary tables/Table S2.csv
- Supplementary tables/Table S3.csv
- Supplementary tables/Table S4.csv
- Supplementary tables/Table S5.csv
- Supplementary tables/Table S6.xls
- Supplementary tables/Table S7.xls
- Supplementary tables/Table S8.xls
