# Supplementary material for: Immune Cell-Related Genes in Juvenile Idiopathic Arthritis Identified Using Transcriptomic and Single-Cell Sequencing Data
Source: Int J Mol Sci. 2023 Jun 25;24(13):10619. doi: 10.3390/ijms241310619 (PMC10342059; doi:10.3390/ijms241310619)
Supplement: Supplementary file 1 [file ijms-24-10619-s001.zip › Supplementary tables/Table S1.csv]

	logFC	AveExpr	t	P.Value	adj.P.Val	B
SOCS3	1.303026519	12.11225219	8.799893468	7.34E-16	1.68E-11	24.9464253
JUN	0.974669938	9.987062004	6.580259847	4.23E-10	2.42E-06	12.5529466
JUNB	0.640664633	11.42543604	6.49547075	6.74E-10	3.08E-06	12.11962584
G0S2	1.444378387	8.803367142	6.450265936	8.62E-10	3.29E-06	11.89003986
RNF103	0.715452272	9.304517449	6.051553789	7.22E-09	1.38E-05	9.909944294
CXCL8	1.807720549	9.304431851	5.936066447	1.32E-08	2.01E-05	9.352041868
RP11-285J16.1	-0.78319285	7.553991806	-5.880086378	1.76E-08	2.36E-05	9.084232614
MIR6883	0.873625055	9.921176751	5.81966375	2.39E-08	2.80E-05	8.797119953
PEX12	-0.547331789	6.743153157	-5.74515829	3.49E-08	3.23E-05	8.445909708
RP11-373D23.2	0.963031506	9.759901717	5.742814417	3.53E-08	3.23E-05	8.434911926
LINC00936	0.778361962	9.684618029	5.72483884	3.87E-08	3.40E-05	8.350671926
ZBTB6	-0.510129608	7.553173764	-5.488943227	1.25E-07	7.94E-05	7.26249188
FLJ10038	0.653119018	9.645318848	5.389047448	2.03E-07	0.000107582	6.811578542
DUSP1	0.687648297	11.9333996	5.343558523	2.53E-07	0.000120641	6.608245235
HIST2H2BE	0.517585697	12.25140935	5.304450922	3.05E-07	0.000136993	6.434445405
BCDIN3D	-0.505462533	7.736894527	-5.29007437	3.27E-07	0.000143924	6.370789816
DDIT4	0.618052054	12.61510309	5.249040364	3.98E-07	0.000160819	6.189803293
CACNA1H	0.931052035	2.669672403	5.238790716	4.18E-07	0.000162762	6.144758424
OSM	0.931046193	8.39720975	5.205186039	4.90E-07	0.000183668	5.997531882
TP53INP2	0.504086199	9.265604929	5.19968578	5.03E-07	0.000185463	5.973501599
ZNF557	-0.619315962	6.574109165	-5.104040544	7.87E-07	0.000240014	5.558673245
NFKBIA	0.654940566	10.66639813	5.099939073	8.02E-07	0.000240014	5.541013812
RHOBTB1	0.726226362	9.169452075	5.09852968	8.08E-07	0.000240014	5.534947946
NDRG2	-0.79949388	6.755316319	-5.089701188	8.42E-07	0.00024587	5.496979892
NR4A2	1.152716874	7.824130986	5.067212339	9.34E-07	0.000263917	5.400488089
SERPINF1	-0.670322557	7.660809222	-5.030704386	1.11E-06	0.000297779	5.244533869
FN3KRP	-0.560902431	6.658925792	-4.868196001	2.32E-06	0.000494345	4.560796335
HBEGF	1.097015688	7.386603374	4.830904868	2.75E-06	0.000523535	4.406338377
RGS1	0.799504336	8.876537401	4.821931655	2.86E-06	0.000526521	4.36930926
TRIM58	0.970116352	7.719788478	4.819796334	2.89E-06	0.000526521	4.360505454
FAM46C	0.612576291	10.77248027	4.804958676	3.08E-06	0.000547247	4.299414375
ADM	0.796079663	9.245189251	4.759958707	3.77E-06	0.000611433	4.115033911
C21orf91-OT1	-0.584084984	7.857211279	-4.744832389	4.03E-06	0.000635791	4.053360573
LOC157562	-0.549920993	6.775144731	-4.713978082	4.62E-06	0.000677233	3.928037804
IGF2BP3	0.524145439	9.636914484	4.706631668	4.77E-06	0.000685707	3.89829306
TDRP	0.736914761	8.108401165	4.682518978	5.30E-06	0.000735168	3.80092024
CLEC4C	-0.566775823	7.916781711	-4.671552187	5.56E-06	0.000744681	3.7567641
ID3	-0.596546216	8.712929734	-4.663157062	5.77E-06	0.000750273	3.723017598
FAXDC2	0.731466714	8.619431201	4.644700212	6.26E-06	0.000769899	3.64899389
NAMPT	0.52981748	11.80314762	4.629849927	6.67E-06	0.000790245	3.58960347
LILRA4	-0.62097494	7.895420687	-4.597463378	7.68E-06	0.000863692	3.460604005
MIR22	0.561208948	8.884952704	4.59684188	7.70E-06	0.000863692	3.458135539
LRRC36	-0.850794898	5.837605349	-4.576794157	8.40E-06	0.00092371	3.37865245
CXCR3	-0.513014095	6.893578248	-4.565839196	8.80E-06	0.000945628	3.335336323
ALDH1A1	-0.6408561	10.11758817	-4.559996683	9.03E-06	0.000951829	3.312268764
EGF	0.841523649	7.859773992	4.555131428	9.22E-06	0.000960055	3.29307763
SSPN	-0.714347837	7.864981768	-4.545535105	9.61E-06	0.000985592	3.255272634
CCDC159	-0.531681669	6.685807925	-4.534052796	1.01E-05	0.001007082	3.2101215
MRPL2	-0.570443184	7.733577773	-4.515055855	1.09E-05	0.001070165	3.135621836
CD83	0.58753627	10.55500899	4.489664793	1.22E-05	0.00113429	3.036438405
TMEM204	-0.551193266	8.774880287	-4.441863038	1.49E-05	0.001294185	2.850935313
LOC101929855	-0.586704561	7.866501582	-4.36143391	2.09E-05	0.001636379	2.542443659
ENHO	-0.870500262	3.075984494	-4.361317139	2.09E-05	0.001636379	2.541999104
ZNF646	-0.900025868	4.450688426	-4.356578884	2.13E-05	0.001644448	2.523968409
CDKN1A	0.526276592	8.896818966	4.346631922	2.22E-05	0.00169108	2.48616872
CACNA2D3	-0.50425212	9.303432056	-4.296311907	2.74E-05	0.00194642	2.296027766
LOC102724387	0.894544238	6.820992458	4.216854347	3.79E-05	0.002395271	1.999487079
LOC100996385	-0.819988374	5.545883374	-4.215567497	3.81E-05	0.002395271	1.994721983
PCYT1B	0.719020774	7.4316747	4.210148463	3.90E-05	0.002415343	1.974668922
ADM2	0.871068366	4.402655875	4.191976841	4.19E-05	0.002584753	1.9075806
C2orf40	-0.775603021	5.295237916	-4.144128677	5.08E-05	0.002941767	1.732078277
EHD2	0.510344578	5.600859599	4.138828821	5.19E-05	0.002977523	1.712741768
PACSIN1	-0.560998942	6.240993456	-4.118452498	5.63E-05	0.003141528	1.638590435
RNF25	-0.522855195	6.60514351	-4.101358349	6.03E-05	0.003238622	1.576618286
DSC2	0.627648597	9.296133463	4.074038742	6.72E-05	0.003463037	1.47802185
PLEC	-0.563469956	6.852022453	-4.055278545	7.24E-05	0.003609212	1.410635306
CD40LG	-0.553615498	7.31490364	-4.051493315	7.35E-05	0.003645912	1.397070336
ARFIP2	-0.531322413	6.998835467	-4.040341961	7.68E-05	0.003712889	1.357169375
CXCR6	-0.524970829	7.372331901	-4.038453738	7.73E-05	0.003718256	1.350422196
CRIP2	-0.90350818	4.236172954	-4.034288111	7.86E-05	0.003754668	1.335546538
AREG	1.031722109	6.138101613	4.018726768	8.36E-05	0.003926002	1.280090171
PDGFA	0.557889052	9.56606767	4.000405615	8.98E-05	0.004147912	1.215029407
EGR1	0.803745146	11.80224095	3.998399645	9.05E-05	0.004147912	1.207921135
FAM110B	0.658005857	6.930964065	3.985318715	9.52E-05	0.004229248	1.161641683
C10orf2	-0.51862941	6.685416597	-3.973750384	9.96E-05	0.004375275	1.120820166
TRIM10	1.202387999	6.62919033	3.971212884	0.000100561	0.00438253	1.111879389
BATF3	-0.513352388	6.552853162	-3.964286057	0.0001033	0.004459428	1.087497529
HIST1H2AE	0.628924206	9.592599775	3.945455357	0.000111109	0.004667452	1.021396683
OLFML2B	0.567932255	5.477835149	3.93606976	0.000115208	0.004779847	0.988550033
MIR6741	-0.574083659	8.465935865	-3.929434876	0.000118191	0.004833564	0.965369948
KIAA1257	-0.730638492	5.294688791	-3.927800014	0.000118938	0.004833564	0.959663363
CLDN10-AS1	0.945768613	3.434041861	3.920769903	0.000122199	0.004910397	0.935147253
PSMD5-AS1	-0.541901652	9.130216676	-3.920489306	0.000122331	0.004910397	0.934169501
PF4V1	0.808788279	7.892977645	3.91898756	0.000123039	0.004921557	0.928937598
NOS1AP	0.71156186	4.777689	3.914684657	0.00012509	0.00495709	0.91395621
B4GALNT4	0.63091341	5.175121881	3.914399036	0.000125227	0.00495709	0.912962259
LTBP1	0.594077271	11.61550511	3.904107566	0.00013027	0.005090884	0.877189327
C5orf20	-0.971523723	4.224707103	-3.900658806	0.000132003	0.005127724	0.865219378
PLOD2	0.674929403	6.973556929	3.897990871	0.000133358	0.005160903	0.855965673
CTD-2310F14.1	-0.701644552	5.339803426	-3.879843031	0.000142935	0.005345407	0.793162756
CROCCP3	-0.684425979	6.082354214	-3.877213279	0.000144376	0.005379771	0.784082823
MPL	0.687356681	9.312588301	3.872587849	0.000146943	0.005413944	0.768124968
HIST1H2BG	0.516673342	8.546599632	3.865735913	0.000150826	0.00551263	0.744515388
TPM2	-0.556583628	8.590075837	-3.86504047	0.000151226	0.005518417	0.742121105
LIPH	0.636066933	8.014077771	3.853042503	0.000158279	0.005716696	0.700872007
ZSWIM3	-0.63484683	5.478991391	-3.848009576	0.000161329	0.005778705	0.683601291
RORC	-0.778036856	5.66840127	-3.847910548	0.00016139	0.005778705	0.683261665
TMCC2	0.557434817	8.724299252	3.846816768	0.00016206	0.005785203	0.679510938
BRE-AS1	0.877705446	5.641303418	3.843396321	0.000164174	0.005850932	0.6677876
CXCL2	1.158211589	6.820308475	3.841073796	0.000165624	0.005880471	0.659832383
TFPI	0.60804196	6.925969616	3.836294612	0.000168647	0.005951609	0.643475405
NRG1	0.591437368	9.918553078	3.833177433	0.000170646	0.005957938	0.632816077
PCDHGA4	0.976635517	2.903958324	3.81553765	0.000182391	0.006173696	0.572635481
XK	0.662953756	10.1200559	3.803297643	0.000190986	0.006383722	0.531016401
ZDHHC11	-0.570581602	7.482348977	-3.792413832	0.00019895	0.006549606	0.494104828
UQCRC1	-0.978686336	6.58343288	-3.782120301	0.00020677	0.006733776	0.459278493
CEACAM1	0.582796623	8.503411886	3.775717594	0.000211781	0.006863371	0.437656993
ADAMTSL5	0.669871872	2.871433723	3.745225071	0.000237259	0.007364738	0.335117298
C9orf172	0.807454061	3.578186985	3.744018367	0.000238324	0.007368528	0.331074107
PROK2	0.565416133	9.975233968	3.735365429	0.000246099	0.007467829	0.302114345
OR1C1	0.655182904	4.635249112	3.721463291	0.000259094	0.00771828	0.255707233
HAGLR	0.881589131	3.893165154	3.701545588	0.000278846	0.008123026	0.189479229
PROS1	0.743711667	9.952260218	3.67402808	0.000308484	0.008713727	0.098485937
LOC692247	-0.502173035	6.636453502	-3.671361004	0.00031151	0.008755948	0.089697797
MRPL27	-0.500694974	9.089359244	-3.659564633	0.00032523	0.00903066	0.050894396
PDXP	-0.58912419	6.270004681	-3.646048815	0.00034165	0.009350434	0.00656789
MGAM	0.695016784	9.078925541	3.614695168	0.000382801	0.009930262	-0.0957119
FARSA	-0.573611019	7.252206829	-3.609615189	0.000389893	0.010045886	-0.112211274
LINC01094	0.576875739	5.517151198	3.608548046	0.000391398	0.01006201	-0.11567471
PCNXL3	-1.049417785	4.016117223	-3.605998605	0.000395017	0.010132266	-0.123945371
PSAPL1	0.853397298	3.335228202	3.601630931	0.000401289	0.010247206	-0.138102765
SLC1A3	0.646227346	6.810897875	3.597598638	0.000407163	0.010339506	-0.151159809
ATP13A1	-0.616632013	7.508015819	-3.590151336	0.000418225	0.010515382	-0.175241607
LOC101928896	-0.607802076	6.046140247	-3.569972234	0.000449638	0.011062056	-0.240274907
FOSB	0.782363733	8.024663515	3.568136443	0.000452603	0.011111113	-0.246175451
EPHA1	-0.735105629	4.924249827	-3.567366073	0.000453853	0.011129853	-0.248650764
FAM171A2	0.780941821	4.072829481	3.565522785	0.000456856	0.011155684	-0.254571629
EXOSC5	-0.719083846	5.465138358	-3.558340068	0.00046874	0.01126021	-0.277617923
CALD1	0.693761966	7.187111855	3.558178052	0.000469011	0.01126021	-0.278137296
TRBV27	0.586408883	7.884268906	3.539241933	0.000501766	0.011774778	-0.338698412
LINC01137	-0.552452903	5.137491279	-3.523043151	0.00053148	0.012148104	-0.390280911
SNORD3A	1.039549939	4.810251288	3.519243343	0.000538685	0.012239434	-0.402350838
RTP3	0.866450686	2.742608255	3.500548561	0.00057549	0.012759376	-0.461567929
DOK6	0.575724627	5.658531243	3.491192015	0.000594784	0.012983455	-0.491101697
NRROS	-0.635185502	6.031905179	-3.483072325	0.000612018	0.013160683	-0.516675165
PQBP1	-0.52124952	10.02560028	-3.476689523	0.000625893	0.013284252	-0.536741515
DZIP1L	0.646618972	4.599861315	3.470765167	0.000639034	0.013513036	-0.555337677
SIRT4	-0.553225972	5.826724533	-3.454269218	0.000677002	0.014076445	-0.606970544
LEPREL1	-0.806218397	4.798132017	-3.431781254	0.000732173	0.014605165	-0.677009998
LOC101927787	-0.798531219	3.626280684	-3.424147252	0.00075184	0.014825058	-0.700694733
SOX8	-0.528652159	5.924251811	-3.423983187	0.000752268	0.014825058	-0.701203241
GPR135	0.701712965	3.148657315	3.418760606	0.000766013	0.014952628	-0.717379
LGI3	0.553967876	2.258537531	3.4185733	0.000766511	0.014952628	-0.717958735
SYTL4	0.540815234	7.027221351	3.41817657	0.000767565	0.014959018	-0.719186567
PTGDS	-0.549685744	8.015718749	-3.417559268	0.000769208	0.014965547	-0.721096792
NT5DC2	-0.673574814	5.180029986	-3.408944386	0.000792487	0.015224262	-0.747723584
APC2	-0.645801817	4.088144521	-3.396222197	0.000828071	0.015696992	-0.786936724
ZNF497	-0.577704937	5.499273019	-3.384151676	0.000863209	0.016201986	-0.824021522
GNG11	0.521741506	11.60632104	3.380653485	0.00087365	0.01633097	-0.834747356
TAB1	-0.569260038	5.9209027	-3.378388395	0.000880473	0.016431667	-0.841687138
STX1A	-0.710857189	4.3877245	-3.358109795	0.000943816	0.017155793	-0.903633324
HIST1H3A	0.50262796	10.28360602	3.350828141	0.000967581	0.01733981	-0.925796415
DMAP1	-0.554642377	6.537503995	-3.344529396	0.000988588	0.017629692	-0.944933448
ZDHHC8P1	0.798959639	3.518633153	3.334752732	0.001022038	0.018029476	-0.97457396
SMIM5	0.580514125	7.009395449	3.33221445	0.001030894	0.018143727	-0.98225684
CD80	-0.907450864	4.103991289	-3.331342907	0.001033951	0.018179138	-0.98489363
ZNF547	-0.5557086	5.58388496	-3.331188075	0.001034495	0.018179138	-0.985362001
S100P	0.711177729	9.28668125	3.323518878	0.001061776	0.018558155	-1.008537259
CRYGEP	0.703879835	4.167126388	3.32101284	0.001070835	0.018617557	-1.01609988
CCL23	0.774313184	4.051568275	3.319132158	0.001077681	0.018665658	-1.021772001
RAMP2-AS1	0.744204955	4.750763516	3.312821102	0.001100952	0.018907672	-1.040785232
ELOVL7	0.534189204	9.523239178	3.312704718	0.001101386	0.018907672	-1.041135557
C20orf96	-0.687128603	4.939335295	-3.311970202	0.001104126	0.018912683	-1.043346267
NPM2	0.714368456	3.956699603	3.307176413	0.001122163	0.019075097	-1.057763666
LOC102724587	0.581899077	7.009728179	3.305650668	0.001127961	0.019131016	-1.062348475
IGH	-0.87166731	11.01452606	-3.301485057	0.001143933	0.019305815	-1.074856405
SUCNR1	0.648388543	5.081279158	3.295986074	0.001165341	0.019561998	-1.091346525
NMNAT2	0.68941488	4.961482433	3.27755752	0.001239835	0.020305962	-1.146430905
FAM20A	0.874544955	4.999500696	3.273913083	0.001255082	0.020465055	-1.157291832
OPRK1	0.914090095	3.033443967	3.270496869	0.001269533	0.020561675	-1.167462847
PCDHGB6	0.772813559	1.921027887	3.268782586	0.001276843	0.020646047	-1.172563177
TSGA13	0.76116028	2.664029886	3.262833291	0.001302515	0.020869424	-1.190245009
GPR110	0.708321145	3.846997459	3.257597168	0.001325506	0.021090107	-1.205783462
RIMBP3	-0.711183418	4.621823351	-3.253588741	0.001343361	0.021300133	-1.217663622
OSBP2	0.836064569	5.514133086	3.244895577	0.001382854	0.021624472	-1.243383531
PLA2G1B	-0.706727077	3.53818678	-3.242355098	0.001394597	0.021735959	-1.250888283
FSTL1	0.749354483	5.904150003	3.238713109	0.001411594	0.021850403	-1.261637819
PHEX	-0.618133893	5.250861709	-3.236566222	0.001421704	0.021934313	-1.267969419
MIA	-0.644270477	6.024210929	-3.230837199	0.001449011	0.022146547	-1.284847096
SPATC1	0.589442246	2.621355363	3.229524521	0.001455337	0.022183944	-1.288710475
GGT7	-0.503184327	7.266790777	-3.22264315	0.001488916	0.022530686	-1.308940274
HOXC9	0.828812467	2.175825844	3.210680498	0.001549008	0.023134016	-1.344016111
B3GALT2	-0.732597307	5.347531915	-3.204626855	0.001580268	0.023402291	-1.361721581
ZNRF2P1	0.885144166	2.743541712	3.193699417	0.001638182	0.02384807	-1.393605981
ZNF526	-0.611027801	5.221754122	-3.180991003	0.001708008	0.024439785	-1.430564197
JSRP1	0.608154236	3.268981158	3.168965928	0.001776609	0.025076384	-1.46541344
SLC27A5	-0.611092251	5.870041683	-3.167871461	0.001782978	0.025135268	-1.468579377
MS4A4A	0.508354666	8.055213877	3.158138284	0.001840555	0.025613018	-1.496691091
CYP4F62P	0.751501803	2.834248055	3.152884008	0.001872347	0.025884772	-1.511834387
AC007349.5	0.916513616	3.901465388	3.151901068	0.001878351	0.025914259	-1.514664794
GS1-124K5.9	0.833853221	3.305838753	3.143186289	0.001932364	0.026332636	-1.539724572
LOC339568	0.805023681	3.161336799	3.12776119	0.002031505	0.027194381	-1.583927214
LOC399900	0.513572113	5.560891711	3.123883731	0.002057156	0.02731731	-1.5950078
IL23R	-0.907979897	4.82352124	-3.118241213	0.002095018	0.027611758	-1.611110274
ADAM18	0.725017517	2.283672164	3.117873428	0.002097508	0.027612765	-1.612158938
LOC100506504	-0.578623896	5.020848867	-3.095086179	0.002257235	0.028933069	-1.676914756
9-Mar	-0.545956904	6.486499582	-3.088863484	0.002302764	0.029270694	-1.694523673
ITFG3	-0.686109504	5.564442532	-3.084266179	0.002336944	0.029525562	-1.707512536
KISS1	0.690994462	3.027022994	3.08400977	0.002338865	0.029525562	-1.708236457
GP1BB	0.59697077	9.380418644	3.082608447	0.002349384	0.029594764	-1.712191875
TMEM119	0.820650738	2.324554397	3.072738931	0.002424716	0.030118083	-1.740003892
KRT84	-0.616587737	2.129430456	-3.068070629	0.002461119	0.030307002	-1.753130966
RGS11	0.725872837	2.802858837	3.050070829	0.002606248	0.031599184	-1.803576732
GNB3	0.627056667	4.0697466	3.049754713	0.002608866	0.031599184	-1.804460272
MMP1	0.97784959	3.373963217	3.047207691	0.002630047	0.031771637	-1.811576136
ASIC4	0.665401456	3.585752607	3.046821283	0.002633274	0.031777066	-1.81265521
CTAG2	0.612404	4.386188158	3.046341726	0.002637285	0.031787013	-1.813994241
RP4-595K12.1	-0.532365192	11.53054868	-3.046113107	0.002639198	0.031787013	-1.814632529
RP11-728F11.4	-0.83016666	3.7018703	-3.039377796	0.002696156	0.032213086	-1.833417579
RP5-1136G13.2	-0.632243001	4.975052972	-3.037187547	0.002714921	0.032386546	-1.839518158
HNF4A	0.500386192	4.835999693	3.034466559	0.0027384	0.032508106	-1.847091476
NRP1	-0.828544238	4.357419854	-3.03362758	0.002745677	0.032554568	-1.849425363
PLK5	0.724559805	2.833824099	3.031537157	0.002763887	0.032680996	-1.855237999
APOBEC3D	0.639806822	4.22453093	3.030942461	0.002769087	0.032692078	-1.85689095
ANKAR	-0.632619174	4.304142533	-3.027497512	0.002799391	0.032981493	-1.866460363
HBQ1	0.849214842	4.143172074	3.020977697	0.002857579	0.033443175	-1.884544174
ACKR1	0.809841793	2.387969679	3.016400646	0.002899091	0.033756337	-1.897218283
LINC00862	0.739731619	3.213727884	3.015179028	0.002910264	0.033817592	-1.900598067
IL1F10	0.686471533	3.517655152	3.010649117	0.002952041	0.034152544	-1.913119881
FERMT2	0.597683091	3.934573436	3.009426548	0.002963411	0.03422657	-1.916496443
SNORA68	0.579373521	8.185212844	2.99637533	0.003087315	0.035073371	-1.95246449
PVRL2	0.745064541	3.835243217	2.995518028	0.003095618	0.035115393	-1.954822176
TMEM151A	0.603946169	2.146726568	2.992411117	0.003125882	0.035245495	-1.963361422
U47924.27	0.705086648	3.530697105	2.986221104	0.00318699	0.035639453	-1.980350487
MYF5	0.76805109	3.332057169	2.985768961	0.003191496	0.035651307	-1.981590183
RPPH1	0.750107805	3.277115698	2.980305764	0.003246409	0.036074712	-1.996555819
CST3	-0.509445685	10.47993341	-2.979051476	0.003259138	0.036107145	-1.999988242
MFSD10	-0.677650277	5.795098147	-2.97805371	0.003269297	0.036159093	-2.002717742
AXL	-0.53548896	5.883985632	-2.969914101	0.003353261	0.036779774	-2.024953494
RYR1	-0.767448384	3.886764707	-2.958434871	0.003475041	0.037656065	-2.056218314
UGT2B17	-0.741446219	3.516118474	-2.950605377	0.003560414	0.038299143	-2.077479496
SPNS2	0.638311238	4.342418482	2.948207645	0.003586941	0.038530149	-2.083980334
GSTA3	0.693851413	1.842475927	2.944037053	0.003633514	0.038739425	-2.095276361
IGHG1	-0.671563837	10.6444549	-2.9436884	0.003637433	0.03875619	-2.096220026
SIRPAP1	-0.713475205	4.98334183	-2.943517861	0.003639351	0.03875619	-2.096681572
FHL2	0.511045648	5.351163427	2.942439087	0.003651505	0.038822694	-2.099600584
EREG	0.609831647	7.745693715	2.942226661	0.003653903	0.038830143	-2.100175265
KDF1	-0.70018831	3.00863063	-2.928398628	0.003813126	0.039746841	-2.137503173
MAPK15	0.630624964	3.347948216	2.926823053	0.003831665	0.039813125	-2.141746164
AB074162	-0.745249082	5.390010363	-2.924683097	0.003856978	0.039967235	-2.147505686
PTGS2	0.557723753	9.768303184	2.918571429	0.003930116	0.040427985	-2.163933594
PHPT1	-0.528787633	7.574162009	-2.915869677	0.00396285	0.040622766	-2.171185798
MOP-1	0.769276722	4.354773747	2.907456881	0.004066384	0.041350607	-2.193728649
SLC7A10	0.652958613	3.052410294	2.907255183	0.004068896	0.041357773	-2.194268388
TAS2R4	-0.755394847	3.493323475	-2.899717564	0.004163808	0.041944049	-2.214414324
LOC101928823	0.736764238	2.66467533	2.899087264	0.004171836	0.041944049	-2.216096776
GLYATL1	0.555053547	5.166162196	2.898922947	0.004173931	0.041944049	-2.21653533
AGXT	0.642466427	2.579014039	2.898917331	0.004174003	0.041944049	-2.216550319
LURAP1L	0.525995813	5.254526361	2.898023828	0.004185412	0.042019406	-2.218934631
TIGD5	-0.545408503	5.099124331	-2.897512022	0.00419196	0.042048247	-2.220300084
IL36B	0.750860209	3.685736555	2.896131224	0.004209674	0.042113606	-2.223982828
DTX2	-0.684290773	4.339692635	-2.896128426	0.004209709	0.042113606	-2.223990289
SNORA5B	-0.595772023	6.829021526	-2.895999987	0.004211361	0.042113606	-2.22433277
LINC01395	0.662114675	2.439530417	2.89540305	0.004219042	0.042153575	-2.225924306
LINC01057	0.712858492	3.473337168	2.892984527	0.004250296	0.042304698	-2.232369435
TM4SF1	0.657110845	5.96050808	2.886187076	0.004339274	0.042876378	-2.250457618
CCDC60	0.562572837	2.553502886	2.882974171	0.00438192	0.043084799	-2.258993695
CCNT2-AS1	-0.710901809	3.43440257	-2.880872665	0.004410021	0.043266441	-2.264572293
SNAI3	-0.719783812	4.317360163	-2.879320043	0.004430887	0.043342756	-2.268691449
ORM1	0.52608075	6.456992929	2.87835334	0.004443925	0.043433152	-2.271255119
ITGA2B	0.576257212	8.430152304	2.877066334	0.004461337	0.04349186	-2.274666999
HSD17B14	0.62184866	4.357033017	2.871553431	0.004536629	0.044059455	-2.289266021
FLJ30901	0.607809318	3.742231381	2.865589643	0.004619383	0.044576751	-2.305030201
CST9	0.631315156	2.867941309	2.862597502	0.004661419	0.044863058	-2.312928073
APOL4	0.539189784	5.073530439	2.858110259	0.004725114	0.045219617	-2.324758162
IGLV1-44	-0.625599721	12.17837781	-2.858081176	0.004725529	0.045219617	-2.324834779
HEMGN	0.525294982	8.186055479	2.856480276	0.004748447	0.045290634	-2.329051212
C8orf31	-0.701401968	2.774201802	-2.852368879	0.004807768	0.045681784	-2.339869844
PORCN	-0.643580664	4.493863008	-2.847501427	0.004878872	0.046081686	-2.352659483
KB-1000E4.2	0.70905546	3.003841642	2.844086504	0.004929328	0.046431871	-2.36162053
DNAJC17	-0.674218328	5.437035026	-2.843696484	0.00493512	0.046467305	-2.362643347
ITCH	-0.516793785	9.329363485	-2.842730637	0.004949492	0.046545162	-2.365175705
BEX1	0.683166706	4.640814712	2.842373708	0.004954813	0.046576056	-2.366111339
GNRHR	-0.707480204	4.085402666	-2.840978367	0.004975663	0.046623158	-2.369767974
SIGLEC9	-0.776536218	4.97304122	-2.840029524	0.004989888	0.046675646	-2.372253575
CCDC116	0.652017743	2.867216917	2.838253519	0.005016612	0.046887284	-2.376903972
TCRBV15S1	-0.537922845	6.305837869	-2.835373854	0.00506022	0.047140808	-2.384438588
RIBC1	-0.621382889	3.640971942	-2.832747172	0.005100297	0.047379987	-2.39130516
ANGPTL4	0.691263834	3.785707241	2.825569091	0.0052113	0.048057459	-2.410040043
SEC14L2	0.599667308	4.350185618	2.825445747	0.005213226	0.048057459	-2.41036159
CRB3	-0.568291828	3.971316717	-2.824500978	0.005228004	0.048135503	-2.412824104
OIP5	0.516807742	5.075399419	2.822929386	0.00525267	0.048284891	-2.416918735
HAND1	0.615289696	4.341317904	2.819626784	0.005304851	0.04864729	-2.425516533
DEFB105A	0.566039191	4.30948235	2.819090874	0.005313363	0.048705824	-2.426910817
KRTAP4-4	0.801300236	2.579000066	2.815808405	0.005365769	0.048926172	-2.435445551
HERC2P3	-0.680134721	5.000899387	-2.812799692	0.005414217	0.049138152	-2.443260475
