# Supplementary material for: Immune Cell-Related Genes in Juvenile Idiopathic Arthritis Identified Using Transcriptomic and Single-Cell Sequencing Data
Source: Int J Mol Sci. 2023 Jun 25;24(13):10619. doi: 10.3390/ijms241310619 (PMC10342059; doi:10.3390/ijms241310619)
Supplement: Supplementary file 1 [file ijms-24-10619-s001.zip › Supplementary tables/Table S2.csv]

ID	Description	setSize	enrichmentScore	NES	pvalue	p.adjust	qvalue	rank	leading_edge	core_enrichment
HALLMARK_HEME_METABOLISM	HALLMARK_HEME_METABOLISM	191	-0.637881812	-2.941618749	1.00E-10	1.25E-09	4.47E-10	2364	tags=51%, list=13%, signal=45%	9091/22936/6917/8301/54165/682/571/8273/9663/57610/6006/55034/56674/7832/23365/2038/6513/26268/5526/9258/6386/5091/10661/2057/2996/896/5909/2532/2993/6397/23052/51646/56180/7389/23762/4778/3920/23608/10107/66008/2994/81689/644/4259/7145/3145/8780/6535/8991/1870/129642/25893/5886/6583/25793/3029/9429/4635/6521/7504/10553/212/2995/25796/3043/665/6622/4354/759/2309/9911/2035/51312/3045/51327/2235/20…
HALLMARK_OXIDATIVE_PHOSPHORYLATION	HALLMARK_OXIDATIVE_PHOSPHORYLATION	183	-0.590682076	-2.708753856	1.00E-10	1.25E-09	4.47E-10	3277	tags=53%, list=17%, signal=44%	23530/529/3030/11331/1738/64963/581/4722/7388/4724/2271/1632/1352/2746/4729/4706/593/55288/2821/4191/537/4712/10312/9927/7381/3421/3417/23479/1892/7416/6834/6390/2108/5435/65003/7385/4713/4835/29796/2806/5162/54205/5250/9377/3028/4708/4718/26521/4701/4707/7417/10935/51382/26519/81689/4259/1355/4709/8992/1340/9167/1353/4702/64960/26517/4696/2879/293/1345/8802/1350/1327/1337/4717/6183/6391/27089/47…
HALLMARK_MYC_TARGETS_V1	HALLMARK_MYC_TARGETS_V1	188	-0.569863325	-2.619622106	1.00E-10	1.25E-09	4.47E-10	3741	tags=56%, list=20%, signal=46%	6732/7284/6128/5111/5685/3066/2739/22948/51020/7298/5093/55651/4953/11331/8669/11335/5690/1964/9045/2547/991/6434/56910/708/6150/4830/5691/3178/54107/4706/5714/5902/1854/6629/9136/6637/1176/6632/26135/6194/3192/7458/6146/6723/6633/7324/6193/6418/2935/10146/10575/5682/5704/3336/7416/8894/6188/4085/4173/821/4171/2806/4174/2091/5250/9377/5887/1982/6141/6164/65005/7411/6187/10856/51690/10907/2079/109…
HALLMARK_MTORC1_SIGNALING	HALLMARK_MTORC1_SIGNALING	193	-0.493785244	-2.283057403	1.00E-10	1.25E-09	4.47E-10	2989	tags=41%, list=16%, signal=35%	10097/6016/699/7852/54541/5464/7108/5236/6790/6745/6917/10452/9136/2821/7283/10652/57761/4793/900/6319/7277/27230/6241/899/3309/1718/1075/4802/6184/5199/3417/7832/5704/3336/26227/6513/8894/29968/2539/4173/5723/821/2632/3689/4171/81873/6715/10437/7494/5352/4836/488/7296/7167/2023/23478/2745/10096/51382/6472/1026/226/3145/8140/4783/47/10213/811/8935/10682/2597/10135/8833/5478/10197/3939/7323/2936/6…
HALLMARK_REACTIVE_OXYGEN_SPECIES_PATHWAY	HALLMARK_REACTIVE_OXYGEN_SPECIES_PATHWAY	47	-0.700436431	-2.5663322	3.33E-10	3.33E-09	1.19E-09	1539	tags=51%, list=8%, signal=47%	2242/9588/2539/51022/3726/4257/7296/475/6647/22904/2745/10542/4482/2879/10549/2512/4353/4710/140809/4700/6648/2936/7295/7001
HALLMARK_COMPLEMENT	HALLMARK_COMPLEMENT	195	-0.45807537	-2.122691996	5.67E-10	4.67E-09	1.67E-09	2808	tags=34%, list=15%, signal=29%	5216/842/2919/2207/710/838/54331/2773/834/60489/7980/9986/5359/4973/1520/4067/151/3309/308/1075/2815/7077/3988/23764/51548/1465/1512/966/948/2157/5292/7454/5877/717/475/3172/6352/837/5698/3920/7076/3660/2153/4057/1051/283/1191/714/2219/5055/10404/3684/10938/1378/978/391/4317/3958/25801/5265/1509/1508/2885/6280/6283/51734
HALLMARK_INTERFERON_GAMMA_RESPONSE	HALLMARK_INTERFERON_GAMMA_RESPONSE	196	-0.456203731	-2.119103953	6.69E-10	4.67E-09	1.67E-09	3900	tags=41%, list=21%, signal=33%	7378/91543/115361/3437/355/3123/84159/10797/5777/55072/3091/5690/3383/3430/8767/1439/694/3566/129607/11054/84888/7903/5371/710/3669/8673/6737/834/103/9961/3429/4600/7726/85441/5359/9636/4792/6772/6403/3431/10791/3959/3106/5142/8651/6774/25939/4061/969/10437/5292/10906/8638/5699/6352/837/5698/3660/9246/196410/1026/3105/6892/6717/10616/4615/317649/6398/10410/5720/10135/10124/10581/4502/6648/669/220…
HALLMARK_ADIPOGENESIS	HALLMARK_ADIPOGENESIS	191	-0.456713911	-2.106155369	7.47E-10	4.67E-09	1.67E-09	3077	tags=38%, list=16%, signal=32%	2167/11343/4722/7316/847/217/6623/1652/483/4638/8694/4189/204/5236/4706/51635/593/4191/51727/10140/123/7263/35/4056/3421/3417/1384/1892/7086/6390/4713/5468/25813/1031/2632/29796/948/400916/84522/977/4836/5209/6647/2184/10935/4259/56729/226/26994/8780/5004/2879/2040/47/8802/604/29103/1337/415116/6391/334/27089/27069/1647/23786/10124/10975/7351/6888/1349/1351/10313
HALLMARK_TNFA_SIGNALING_VIA_NFKB	HALLMARK_TNFA_SIGNALING_VIA_NFKB	195	-0.432552199	-2.004419254	2.69E-08	1.49E-07	5.35E-08	6060	tags=55%, list=32%, signal=38%	150094/2354/1844/5734/4794/19/8870/3569/6890/3659/127544/51278/9314/23135/7128/1846/25816/6372/388/8744/8878/5806/1316/2353/2526/2355/5341/1958/687/5743/6446/6776/8061/10365/23645/1437/467/7071/5329/11182/6303/2150/23258/7538/3383/8767/694/80176/24145/55332/1839/182/2919/8660/8848/6385/4929/374/4082/9034/10221/79155/3624/4973/4792/960/7832/23764/9592/1843/5142/602/3725/2683/10957/3460/3726/969/18…
HALLMARK_COAGULATION	HALLMARK_COAGULATION	136	-0.472465407	-2.096267204	3.34E-08	1.67E-07	5.98E-08	4167	tags=39%, list=22%, signal=31%	1311/7057/7056/712/1510/4314/2158/2811/8754/2783/842/22933/2243/553115/7450/5196/710/649/6678/7980/4313/4224/4973/2815/8309/23479/5627/23764/1465/1512/2157/3690/5175/5654/5877/717/3172/9948/3920/7076/283/1191/1675/5055/10404/4318/378/4317/5879/22921/5265/5045/1508
HALLMARK_APOPTOSIS	HALLMARK_APOPTOSIS	159	-0.44216344	-2.006677883	1.01E-07	4.59E-07	1.64E-07	4161	tags=39%, list=22%, signal=31%	1649/637/351/5914/467/7153/1806/355/4744/6303/51176/857/2012/3162/581/1027/56172/894/842/7042/118/5366/56616/3669/4255/834/5611/4313/7077/960/7832/5526/10134/3725/1611/5058/969/3315/5538/4170/2769/837/7076/6647/7417/3148/5970/4616/1191/1026/2879/706/929/10682/665/10410/3958/1647/2876/598/6648/2936
HALLMARK_INTERFERON_ALPHA_RESPONSE	HALLMARK_INTERFERON_ALPHA_RESPONSE	93	-0.521429913	-2.204114699	1.15E-07	4.79E-07	1.72E-07	4803	tags=51%, list=26%, signal=38%	567/4599/972/3665/93343/27074/91543/115361/3437/51667/55072/83666/3107/3430/8767/3566/129607/11054/3669/6737/834/103/3429/55281/7726/85441/5359/85363/9034/9636/2634/3431/1267/3959/8519/4061/10437/10906/8638/5698/3660/9246/10410/5720/6402/2766/10581
HALLMARK_PI3K_AKT_MTOR_SIGNALING	HALLMARK_PI3K_AKT_MTOR_SIGNALING	103	-0.4915641	-2.105250975	2.50E-07	9.61E-07	3.44E-07	4168	tags=47%, list=22%, signal=36%	10298/5163/1649/5300/1173/8822/7186/2251/396/1027/10097/6016/5216/7852/5576/1869/7334/57761/57521/1213/4793/51295/4087/79109/6513/1460/6195/2810/51719/5728/983/10094/5499/2872/5608/10096/5899/1026/4615/811/1845/5879/7529/7132/375/7323/2885/1072
HALLMARK_INFLAMMATORY_RESPONSE	HALLMARK_INFLAMMATORY_RESPONSE	198	-0.407419916	-1.888898327	2.93E-07	1.05E-06	3.74E-07	4401	tags=38%, list=23%, signal=30%	3665/9435/6376/10507/2867/166929/27074/6367/5329/114548/255488/4210/2811/4049/1536/1902/1604/3091/3383/3269/8767/6506/3566/1839/91/6541/7096/2773/719/1318/11047/4224/9034/3624/4973/3586/4067/7439/4792/7832/8519/3576/3554/5142/962/3460/4061/969/3690/4084/488/2769/3732/6352/5008/5724/7076/5996/5970/6324/7133/1026/6892/6717/1317/391/929/728/60675/10135/2014/6402/7130/366/133/2357
HALLMARK_ALLOGRAFT_REJECTION	HALLMARK_ALLOGRAFT_REJECTION	195	-0.413020687	-1.913911472	3.19E-07	1.06E-06	3.80E-07	4638	tags=42%, list=25%, signal=32%	5579/972/2069/23166/3059/3665/3596/6367/3117/5788/4050/114548/355/6363/7186/8560/5777/3091/8444/8669/3383/2316/5552/8767/3566/894/7042/50852/6688/3133/7903/5196/4830/7096/7334/729230/6133/2589/3624/3586/1520/4067/6772/6189/5199/2634/3594/6170/1991/7040/925/602/1230/3689/8651/3848/896/3460/1029/9450/924/7454/5699/717/915/6352/7076/7321/1445/822/6203/2000/2268/3105/6892/10261/926/4318/4689/6223/1984
HALLMARK_GLYCOLYSIS	HALLMARK_GLYCOLYSIS	194	-0.414739639	-1.921279913	4.54E-07	1.42E-06	5.08E-07	4473	tags=42%, list=24%, signal=32%	9348/10327/223/9435/2729/1058/26330/5373/10331/3925/3796/5033/10370/11319/10380/5631/8704/5207/3099/54480/2990/4166/1738/56956/2132/10112/8819/7852/54541/2288/8660/4200/3669/6790/9276/3161/50814/4191/126792/4282/3309/960/3417/5704/5351/2539/5091/2806/2683/4731/6383/5352/55276/983/1462/7167/5836/2023/6647/2745/7039/64077/283/226/3069/10616/5315/25796/2584/6391/58528/1824/5478/3939/6888/5768/10007/…
HALLMARK_HYPOXIA	HALLMARK_HYPOXIA	191	-0.410187231	-1.891595634	5.24E-07	1.54E-06	5.52E-07	3329	tags=34%, list=18%, signal=28%	2645/857/3099/7538/23210/3162/1027/6518/8819/3906/694/3623/7852/54541/3340/8660/5236/3669/3219/6385/2821/302/126792/10397/123/4282/3309/6513/2203/23764/1843/3725/2632/55076/10957/6383/55276/5292/5209/4493/25824/7167/2023/2745/1026/226/3069/3098/4783/8991/665/2584/2309/58528/2597/6275/51316/4502/3939/6478/6515/4601/4627/133/5230
HALLMARK_APICAL_JUNCTION	HALLMARK_APICAL_JUNCTION	190	-0.391697788	-1.800487963	4.95E-06	1.38E-05	4.92E-06	4346	tags=35%, list=23%, signal=27%	4763/6376/3757/3680/9074/79849/9019/57863/5788/357/23114/140885/7087/60/70/9073/8754/3384/3383/7410/5216/7450/2770/7533/7122/7414/649/3667/7283/5291/5522/4313/7791/5600/3688/80381/1384/147/5880/10398/6251/8517/6464/7408/2683/4771/6237/5728/5175/1462/2962/81/4478/60412/103910/10109/87/4318/54509/1495/8935/4267/1432/10487/5603/1265/4627
HALLMARK_P53_PATHWAY	HALLMARK_P53_PATHWAY	189	-0.376352386	-1.729769356	3.18E-05	8.38E-05	3.00E-05	4304	tags=41%, list=23%, signal=32%	1050/23645/6768/1649/351/55270/10904/467/7378/355/57799/5111/6303/30836/25898/3162/581/26207/694/55332/894/54541/1839/91/6281/5372/5925/5912/8848/8673/834/7421/7157/2258/57761/10397/29946/10140/900/5154/63874/7832/23479/6948/6206/7040/51065/3725/3654/8651/4013/64782/896/2810/1029/10437/4084/10906/6141/51499/3732/51181/975/4814/2872/7039/1026/6520/3094/2040/2309/1647/6275/7867/1509/25873/2760
HALLMARK_DNA_REPAIR	HALLMARK_DNA_REPAIR	144	-0.397620297	-1.771036289	4.23E-05	0.000105743	3.78E-05	4116	tags=44%, list=22%, signal=34%	8178/10309/10302/404672/25920/6883/112/7084/9978/5111/7251/5422/7298/10714/8480/129607/4350/10189/51160/5557/10959/5424/4830/1854/7157/6884/11047/5440/51164/23204/64976/6834/5435/55290/10134/79720/6386/5142/1069/8721/6119/1603/6827/2962/1642/4833/353/2237/29901/5433/124583/5438/2879/978/25874/5985/5439/51082/10063/2987/6881/10289/56655
HALLMARK_FATTY_ACID_METABOLISM	HALLMARK_FATTY_ACID_METABOLISM	153	-0.384823132	-1.737629414	6.37E-05	0.000151784	5.43E-05	4497	tags=39%, list=24%, signal=30%	1891/223/3155/762/26330/84693/4683/8801/658/92840/3420/4128/3052/7358/760/4953/1738/11343/23710/3248/2271/1632/84263/8876/6281/10005/7533/259307/2169/50814/4191/4282/35/1718/4056/3421/3417/1384/1892/29781/158/9588/948/5162/3028/7389/50486/9246/6611/644/3956/226/8802/2180/6391/51170/58476/5720/3939/2752
HALLMARK_UNFOLDED_PROTEIN_RESPONSE	HALLMARK_UNFOLDED_PROTEIN_RESPONSE	105	-0.424132606	-1.822175659	0.000115579	0.00026268	9.40E-05	3487	tags=40%, list=19%, signal=33%	10797/10897/9531/55651/23644/1981/51013/54541/55770/50628/8815/4189/6745/468/9136/5611/7534/9114/27230/3309/1978/9570/10130/58477/29968/6464/5832/8570/7494/54512/10775/55272/28972/23478/25804/1051/1938/8140/6208/811/27257/7280
HALLMARK_ESTROGEN_RESPONSE_LATE	HALLMARK_ESTROGEN_RESPONSE_LATE	196	-0.36411864	-1.691361113	0.000123986	0.000269535	9.65E-05	4795	tags=37%, list=26%, signal=28%	6652/3716/2353/7466/2030/9536/928/4277/771/6446/6768/6491/10551/2171/51599/10535/7153/3418/1363/10610/3487/267/990/7358/1717/2296/9612/760/5777/2852/857/7538/11012/2289/10761/10112/991/2288/3669/221/5577/7980/29988/51659/6566/374/6658/10538/10140/7263/8309/960/29887/2810/403/7494/2222/51181/3613/4057/8140/1345/29107/3705/11031/5265/5603/645/6478/56994/573/6280
HALLMARK_IL2_STAT5_SIGNALING	HALLMARK_IL2_STAT5_SIGNALING	193	-0.357115153	-1.6511518	0.000169795	0.000353741	0.000126602	3861	tags=34%, list=21%, signal=27%	4050/115361/9261/5033/990/28960/23258/760/7850/3099/4953/2012/83699/23710/943/10924/3566/894/2623/8530/191/214/56990/5359/6050/10538/10397/1493/123/6484/3586/307/29851/960/6403/64332/23764/4582/8651/962/896/10075/7494/5292/4084/130589/975/2184/23191/822/4616/7133/64116/4783/2879/10410/58528/6402/10124/9144/598/152007/5045/6515/10970/9446
HALLMARK_XENOBIOTIC_METABOLISM	HALLMARK_XENOBIOTIC_METABOLISM	195	-0.350131479	-1.622486903	0.000330455	0.000660909	0.000236536	3942	tags=38%, list=21%, signal=30%	4355/9536/2940/1562/1891/223/29950/2729/1593/1728/53/9564/7378/2328/355/3487/4128/7358/760/2937/3162/27329/847/217/23564/1652/23710/866/7042/1312/8876/5372/2192/22949/191/8529/55748/51635/10653/1066/9663/55502/8309/3417/5627/10857/2203/3554/4121/5091/948/5909/4836/488/5699/3172/51181/4814/2184/7009/383/6472/384/5226/10728/978/65018/54498/7132/4502/645/2936/366/9446
HALLMARK_EPITHELIAL_MESENCHYMAL_TRANSITION	HALLMARK_EPITHELIAL_MESENCHYMAL_TRANSITION	196	-0.350631511	-1.628712283	0.000459463	0.000883584	0.00031623	5690	tags=44%, list=30%, signal=31%	3918/1292/7412/10272/59/3569/5270/4323/4015/10085/8572/1282/3678/8076/7128/6695/6372/388/4035/6382/5806/26577/7045/5479/1842/290/1311/7057/10979/7168/7431/6586/5329/79709/4314/30008/10631/355/3487/2199/6303/22943/2303/4837/26585/11167/2316/800/6641/7171/4638/2919/2192/1293/1296/6385/649/6678/7980/4313/374/3624/3688/960/813/3576/7040/5351/10398/3725/966/3690/5352/5654/1462/9235/7076/822/4616/3956/…
HALLMARK_IL6_JAK_STAT3_SIGNALING	HALLMARK_IL6_JAK_STAT3_SIGNALING	87	-0.412898999	-1.716658819	0.000751753	0.001392135	0.000498238	3861	tags=38%, list=21%, signal=30%	4050/1438/355/7850/3953/3162/4055/1439/3566/2919/91/1791/5196/6772/960/3594/7040/3554/1230/3725/8651/23765/948/3460/6774/3690/5292/7133/4615/929/7132/2885/9021
HALLMARK_G2M_CHECKPOINT	HALLMARK_G2M_CHECKPOINT	188	-0.343858043	-1.580691527	0.000796783	0.001422827	0.000509222	4382	tags=36%, list=23%, signal=28%	10432/6599/3832/10762/6491/1058/10212/1810/3837/10492/6426/7153/3925/9156/3930/990/5119/3091/4953/7150/1027/4751/8819/699/9700/991/6434/11065/1112/24137/1950/5371/1164/6541/6790/1869/3161/6632/51659/3192/4082/899/2935/10146/1033/10036/332/7040/1031/4085/602/4171/4174/3149/5887/983/7090/8454/8140/1870/4001/3151/1432/4502/3159/9232/7027/4928
HALLMARK_UV_RESPONSE_UP	HALLMARK_UV_RESPONSE_UP	154	-0.346044462	-1.561527881	0.002239232	0.003860745	0.00138174	4343	tags=32%, list=23%, signal=25%	5334/3757/1212/637/7037/467/1968/4128/760/51706/3383/3162/694/8694/2288/6150/54107/3134/8836/682/4245/10652/8692/3192/6474/7263/7277/4067/4792/6184/2907/7832/1267/5873/896/3726/5538/1175/7389/2237/7009/3337/226/6535/997/5566/6648/5045/9296/8804
HALLMARK_ANDROGEN_RESPONSE	HALLMARK_ANDROGEN_RESPONSE	96	-0.373390468	-1.580448081	0.004510709	0.007517848	0.002690598	5373	tags=49%, list=29%, signal=35%	6728/3157/11057/25816/354/4824/567/6652/7329/3992/8555/6446/7520/658/84159/6303/2289/10627/56172/3248/2547/2185/4189/8848/2773/22936/23223/10257/11047/10397/23585/6319/1718/51465/2683/896/9218/5867/6611/5036/1622/55839/87/79689/6722/8031/2936
HALLMARK_E2F_TARGETS	HALLMARK_E2F_TARGETS	192	-0.30686446	-1.41766704	0.005935119	0.009572773	0.003426045	4196	tags=33%, list=22%, signal=26%	10212/7037/4683/9837/10492/10535/6426/7153/3925/64785/146909/3930/81624/5111/10797/79019/1633/5631/10714/9918/1027/9700/2547/991/6434/10606/24137/204/1164/5424/4830/6790/5902/3161/1854/7157/7283/6241/2935/81611/1033/332/9319/1031/4085/4173/6628/4171/4174/3149/6119/1029/983/3148/79077/5036/1026/10549/84316/4001/10248/3159/9232/56655
HALLMARK_CHOLESTEROL_HOMEOSTASIS	HALLMARK_CHOLESTEROL_HOMEOSTASIS	72	-0.381321433	-1.532600478	0.011778744	0.018404288	0.006586798	4561	tags=40%, list=24%, signal=31%	928/1891/10654/467/23474/5329/2171/55902/1717/2990/182/7108/2770/214/50814/5359/57761/6319/308/5468/10957/2222/26270/58191/1191/4783/10682/3958/6282
