# Supplementary material for: Immune Cell-Related Genes in Juvenile Idiopathic Arthritis Identified Using Transcriptomic and Single-Cell Sequencing Data
Source: Int J Mol Sci. 2023 Jun 25;24(13):10619. doi: 10.3390/ijms241310619 (PMC10342059; doi:10.3390/ijms241310619)
Supplement: Supplementary file 1 [file ijms-24-10619-s001.zip › Supplementary tables/Table S3.csv]

ID	Description	setSize	enrichmentScore	NES	pvalue	p.adjust	qvalue	rank	leading_edge	core_enrichment
HALLMARK_TNFA_SIGNALING_VIA_NFKB	HALLMARK_TNFA_SIGNALING_VIA_NFKB	195	0.709942657470952	3.58976968281823	1e-10	5e-09	2.73684210526316e-09	1428	tags=46%, list=8%, signal=43%	3725/7832/9308/50486/3726/1958/4792/7128/1843/2354/969/2920/9592/5142/9021/4929/23645/388/5743/7071/1839/10957/8870/6303/10221/374/9314/1026/5734/6446/6515/2919/51278/597/10950/3164/10135/2353/604/23764/2921/3553/150094/467/1960/1647/79693/5806/7538/4783/4084/5209/4616/7124/1052/10769/3398/1847/8767/25976/10365/8660/1326/1316/1051/1844/1846/687/65986/10318/8744/8013/4088/57018/6351/6648/1959/1880…
HALLMARK_INFLAMMATORY_RESPONSE	HALLMARK_INFLAMMATORY_RESPONSE	198	0.393408783662976	2.00550506235645	1.63345040548105e-08	4.08362601370263e-07	2.23524792328986e-07	1310	tags=18%, list=7%, signal=17%	7832/3576/4792/969/5142/7439/5008/1839/5996/1026/5734/728/2069/10135/3553/133/4084/3091/114548/8767/1316/8744/2867/1880/6541/4891/5329/3569/4067/60675/1604/27032/27074/490/3586/2152
HALLMARK_APOPTOSIS	HALLMARK_APOPTOSIS	159	0.419591364487219	2.07476981768077	2.97271008898217e-08	4.95451681497029e-07	2.711946046089e-07	1558	tags=23%, list=8%, signal=22%	3725/7832/969/5366/388/8870/6303/1026/2069/10950/3553/467/1960/1647/5747/4616/7124/1027/6309/834/56616/1387/6648/10059/1540/3569/6304/1649/2026/4000/4170/7417/5970/857/3148/8900/1499
HALLMARK_HYPOXIA	HALLMARK_HYPOXIA	191	0.374276227837082	1.88377906724738	4.24888049949354e-07	5.31110062436692e-06	2.90712876281137e-06	1752	tags=21%, list=9%, signal=20%	3725/7128/1843/23645/10957/54541/8870/1026/6515/2353/23764/467/7538/133/4783/5209/25976/1027/7511/8660/1316/7163/2651/5329/3569/7428/2632/2908/1649/7422/2026/272/3516/6533/2152/857/8553/55076/23210/55818/1907
HALLMARK_P53_PATHWAY	HALLMARK_P53_PATHWAY	189	0.364212825854731	1.82934808093079	2.3472114486421e-06	2.34721144864211e-05	1.28478942451989e-05	1486	tags=20%, list=8%, signal=19%	3725/7832/23645/1839/54541/8870/6303/9314/1026/51278/2353/467/1647/55294/30836/4084/8651/10769/51499/2810/8812/10140/8744/6520/64782/7157/834/10057/7378/64393/9883/5925/1649/64061/9618/2872/18/23479
HALLMARK_OXIDATIVE_PHOSPHORYLATION	HALLMARK_OXIDATIVE_PHOSPHORYLATION	183	-0.410039410986723	-1.79460730429945	1.23070876133848e-05	0.000102559063444873	5.6137592622457e-05	4614	tags=46%, list=25%, signal=35%	4702/4714/8803/1632/56945/4717/4710/4707/5160/10975/9296/6389/4695/27089/1528/5018/4708/9927/4835/6183/374291/1743/293/4709/3945/4967/291/4722/37/481/9131/9377/529/34/10939/1892/4706/292/581/537/4711/4723/4718/3421/51318/54884/9550/3030/10989/27429/2879/4190/8992/64981/2109/51382/26521/7388/7381/1891/2110/4712/30/3032/1340/11331/7384/64963/4720/38/1537/2395/593/6392/8604/10884/4191/29088/50/29796…
HALLMARK_KRAS_SIGNALING_UP	HALLMARK_KRAS_SIGNALING_UP	193	0.334024974222641	1.68527231226856	3.85531498681909e-05	0.000275379641915649	0.000150734119785408	3126	tags=25%, list=17%, signal=21%	50486/7128/23645/5743/1839/10221/9314/2069/3553/79693/3398/3394/208/83734/81602/5329/3936/163590/22903/6304/51193/54462/9949/23643/219333/23268/6868/4013/27075/51704/3976/6616/4214/28951/3624/1636/51129/1437/6447/9935/1363/9734/29106/23531/5121/81617/8808/2162/27299
HALLMARK_UV_RESPONSE_UP	HALLMARK_UV_RESPONSE_UP	154	0.343594952991685	1.69429015116272	0.000101329955208476	0.000567269378480421	0.000310505344010336	1759	tags=20%, list=9%, signal=18%	7832/3726/4792/2354/2920/388/3337/10950/3164/2353/467/9188/9392/5334/11333/7037/6648/3192/3569/4067/2026/2288/2326/898/9355/262/5984/5045/5471/440/1267
HALLMARK_EPITHELIAL_MESENCHYMAL_TRANSITION	HALLMARK_EPITHELIAL_MESENCHYMAL_TRANSITION	196	0.317483564644806	1.61033069894388	0.000102108488126476	0.000567269378480421	0.000310505344010336	1678	tags=14%, list=9%, signal=13%	3725/3576/7128/388/6303/374/2919/1647/5806/4616/3398/10409/3915/5329/3569/800/7171/7422/2026/7456/1601/2335/4853/7168/79709/4256/2199
HALLMARK_DNA_REPAIR	HALLMARK_DNA_REPAIR	144	-0.384030101618279	-1.63811506772976	0.00084231343156252	0.0042115671578126	0.002305278865329	5297	tags=49%, list=28%, signal=36%	27343/2987/6834/2071/79720/55290/22916/5435/2962/50808/8731/8086/8237/5439/4350/25920/9533/4830/23204/4833/353/6621/8480/3251/6829/10134/6386/5982/5432/6878/7372/57804/29927/5111/3704/6883/2959/30833/6809/9328/53343/10959/11047/6749/8721/51497/2879/1643/3615/51160/6895/978/552900/10189/9978/5437/5148/2967/1603/124583/11051/7508/51292/5434/5430/1716/404672/2072/2965/10302/4860
HALLMARK_TGF_BETA_SIGNALING	HALLMARK_TGF_BETA_SIGNALING	53	0.440266337599393	1.75029414886787	0.00107007760568185	0.00445865669034104	0.00244052787260773	1733	tags=28%, list=9%, signal=26%	3726/23645/7071/3398/7323/64750/4088/6497/9612/3065/2339/5045/1499/51742/4091
HALLMARK_UV_RESPONSE_DN	HALLMARK_UV_RESPONSE_DN	136	0.323489962422596	1.56718935036155	0.00106298093807924	0.00445865669034104	0.00244052787260773	1727	tags=21%, list=9%, signal=20%	1843/1027/57178/1859/3915/55109/3382/3667/4088/5728/120/6541/7799/8621/1739/27032/2908/546/490/1601/4853/594/323/2152/857/8553/3638/54468/6334
HALLMARK_G2M_CHECKPOINT	HALLMARK_G2M_CHECKPOINT	188	0.297464211897704	1.49708066671028	0.00146016593730396	0.00521487834751414	0.00285445972706037	4065	tags=41%, list=22%, signal=32%	8454/3091/6599/2146/1027/4678/2935/10664/4088/9221/10432/9184/10733/1112/6541/3192/30000/7090/546/6434/4853/23649/4928/22823/262/9133/4001/5558/899/51203/3980/3609/4331/1871/5926/10403/9585/10592/4751/1756/10293/1033/580/6713/81539/4082/1869/4288/6632/3159/3149/3161/1950/25/3837/991/3838/3184/8140/6421/4953/7153/1062/8317/6491/9055/29127/8243/983/332/4175/890/1870/3832/10721/4957/7027
HALLMARK_MTORC1_SIGNALING	HALLMARK_MTORC1_SIGNALING	193	0.295545602350002	1.49113048152263	0.00145353766461268	0.00521487834751414	0.00285445972706037	1784	tags=21%, list=10%, signal=19%	7832/23645/54541/1026/6515/10135/4783/23760/10962/51569/8624/7323/6309/3475/4802/2181/23062/11333/811/8833/7037/6319/27346/120/441024/47/6715/1595/2632/5861/1649/60481/6533/8553/899/3638/4074/5723/4173/440/10797
HALLMARK_SPERMATOGENESIS	HALLMARK_SPERMATOGENESIS	133	0.310331685400578	1.48304828172284	0.00365423444240114	0.0121807814746705	0.00666737512297752	3042	tags=29%, list=16%, signal=24%	10124/51533/2146/8624/5884/7419/1459/55743/8852/7288/55342/7091/83700/11073/5984/9133/8900/27285/7247/4751/23175/7180/1033/3267/8100/5576/1636/2918/6447/54760/10254/3416/6518/4744/814/29106/1047/2672
HALLMARK_ESTROGEN_RESPONSE_LATE	HALLMARK_ESTROGEN_RESPONSE_LATE	196	0.2764935938268	1.40242258744558	0.00453650162780093	0.0141765675868779	0.00775980541597528	3374	tags=24%, list=18%, signal=20%	374/9314/6446/10950/2353/1960/7538/3398/2810/1844/10140/23596/29107/2222/9612/10733/120/4277/56994/51195/60481/2288/857/8900/5174/56339/27075/7164/29988/3418/6337/7466/2030/7494/57834/5104/1363/6584/2296/27250/5121/9135/6478/991/2261/8140/1952/7153
HALLMARK_ESTROGEN_RESPONSE_EARLY	HALLMARK_ESTROGEN_RESPONSE_EARLY	194	0.271933041996333	1.37494511356156	0.00612639061912525	0.0180187959386037	0.00986291988218306	3356	tags=23%, list=18%, signal=19%	5366/7071/374/9314/2353/1960/23541/25976/2810/23030/10140/23596/29107/2222/9612/120/4277/56994/51195/60481/2288/18/23052/8553/5174/7164/25800/6337/4582/7466/3280/9620/10514/7494/5914/6584/2296/23389/25987/6478/2274/9145/8140/9687/1952
HALLMARK_INTERFERON_ALPHA_RESPONSE	HALLMARK_INTERFERON_ALPHA_RESPONSE	93	-0.379003030103065	-1.50982616211683	0.00787498415482792	0.0218749559856331	0.0119736601184518	4146	tags=35%, list=22%, signal=28%	3566/10628/9246/3669/8519/51056/55281/3959/93343/4061/55072/5698/11054/3107/10437/5696/972/567/9111/79132/116071/684/1997/3430/87178/4343/10379/961/6890/6737/9830/5684/64108
HALLMARK_IL6_JAK_STAT3_SIGNALING	HALLMARK_IL6_JAK_STAT3_SIGNALING	87	0.338616104701574	1.52304645639712	0.00863175504406325	0.022715144852798	0.0124335529720579	860	tags=13%, list=5%, signal=12%	3725/9021/2919/2921/3553/8651/7124/1326/6774/3594/3569
HALLMARK_INTERFERON_GAMMA_RESPONSE	HALLMARK_INTERFERON_GAMMA_RESPONSE	196	0.26460719345209	1.34213274080502	0.0108419770185111	0.0271049425462778	0.0148363896042784	2528	tags=20%, list=13%, signal=17%	4792/7128/969/5142/9021/5743/1026/10135/84159/10124/8651/3091/57162/8767/6774/3394/834/7378/6648/3569/10561/94240/55024/2841/7706/6892/4939/10797/3431/5292/6403/5771/4600/10964/129607/5359/1439/2357/64761
