# Supplementary material for: Immune Cell-Related Genes in Juvenile Idiopathic Arthritis Identified Using Transcriptomic and Single-Cell Sequencing Data
Source: Int J Mol Sci. 2023 Jun 25;24(13):10619. doi: 10.3390/ijms241310619 (PMC10342059; doi:10.3390/ijms241310619)
Supplement: Supplementary file 1 [file ijms-24-10619-s001.zip › Supplementary tables/Table S4.csv]

ID	Description	setSize	enrichmentScore	NES	pvalue	p.adjust	qvalue	rank	leading_edge	core_enrichment
HALLMARK_TNFA_SIGNALING_VIA_NFKB	HALLMARK_TNFA_SIGNALING_VIA_NFKB	195	0.758119403269921	3.51148459789689	1e-10	7.14285714285714e-10	3.30827067669173e-10	1382	tags=51%, list=7%, signal=48%	4792/23645/7538/4616/1843/9592/3725/2920/3553/8870/50486/1026/5743/6303/597/7124/2353/388/9308/2921/7128/9314/5329/3726/1958/2354/7071/6446/4783/1316/4929/51278/9021/5806/467/7832/5142/10221/1844/8553/1839/8767/57018/150094/6351/23764/10769/2919/5734/10135/602/1647/6648/4794/4170/79693/374/3383/23258/3164/4084/2526/4814/10950/3398/127544/6515/1052/7280/969/8660/79155/604/5209/1847/1051/1960/5341/…
HALLMARK_INTERFERON_GAMMA_RESPONSE	HALLMARK_INTERFERON_GAMMA_RESPONSE	196	0.617011765404027	2.86145793317322	1e-10	7.14285714285714e-10	3.30827067669173e-10	3145	tags=54%, list=17%, signal=45%	4792/1026/5743/7128/9021/5142/8767/10135/6648/4615/81894/3383/7378/5359/3105/23070/9961/969/837/81030/5371/3665/4599/10068/57162/10124/2357/4940/3587/4600/23424/3106/55008/3566/3600/3108/84166/10437/3669/8638/5777/51056/5696/10561/6717/10616/10410/9636/54739/684/11274/3430/10379/8651/3429/3569/3431/85441/94240/11054/55072/3959/103/3091/64135/79132/710/3601/6773/6398/5699/10581/2209/5214/5720/972/…
HALLMARK_INTERFERON_ALPHA_RESPONSE	HALLMARK_INTERFERON_ALPHA_RESPONSE	93	0.679993178247599	2.81341931831535	1e-10	7.14285714285714e-10	3.30827067669173e-10	3879	tags=70%, list=21%, signal=56%	8767/81894/5359/23070/3665/4599/23424/8519/55008/3566/3600/10437/3669/8638/51056/5696/10561/4343/10410/9636/684/11274/3430/10379/3429/3431/85441/94240/11054/2634/3107/55072/3959/93343/103/64135/79132/6773/10581/5720/972/5698/3627/7726/9246/85363/3659/219285/10628/83666/6890/4061/834/10964/129607/6402/3437/567/55601/4938/9034/27074/87178/9830/91543
HALLMARK_INFLAMMATORY_RESPONSE	HALLMARK_INFLAMMATORY_RESPONSE	198	0.561481914836485	2.6066837945891	1e-10	7.14285714285714e-10	3.30827067669173e-10	2266	tags=35%, list=12%, signal=31%	4792/7439/3576/3553/1026/5329/114548/1316/7832/2069/5142/133/5996/1839/8767/5008/5734/10135/728/3383/4084/2867/7133/969/2769/929/3665/23166/2357/5029/1604/3587/8519/391/3566/3600/9435/2152/6364/6717/7076/684/366/64127/3569/255488/7097/5724/8685/3091/3678/3601/5025/3586/5817/3976/11047/5894/3627/23533/3932/4973/8744/1441/3937/958/7096/3659/1536/3460
HALLMARK_APOPTOSIS	HALLMARK_APOPTOSIS	159	0.545872866991647	2.46563119352204	1e-10	7.14285714285714e-10	3.30827067669173e-10	2487	tags=36%, list=13%, signal=32%	4616/3725/3553/8870/1026/6303/7124/388/467/7832/2069/5366/1649/1647/6648/4170/10950/3148/3162/969/837/2769/929/1960/599/842/8682/3669/581/1027/5526/10410/3459/7076/5330/3569/301/8567/2934/89941/8878/3958/150209/706/1611/7417/7818/5058/1191/10682/650/3315/2232/3659/10628/10134/6890/3456
HALLMARK_HYPOXIA	HALLMARK_HYPOXIA	191	0.52326179306079	2.40967412238586	1e-10	7.14285714285714e-10	3.30827067669173e-10	1995	tags=28%, list=11%, signal=26%	23645/7538/1843/3725/8870/1026/2353/7128/5329/4783/1316/467/23210/133/8553/23764/1649/123/6515/3162/5230/3073/8660/54541/5209/10957/7422/3309/9435/4627/3669/2152/2651/1027/8509/3569/3069/3098/25976/7167/226/10370/2597/5214/2131/2584/4502/2548/2203/55577/8819/2997/302/4493
HALLMARK_P53_PATHWAY	HALLMARK_P53_PATHWAY	189	0.479688532653693	2.20717841025688	1e-10	7.14285714285714e-10	3.30827067669173e-10	3271	tags=37%, list=17%, signal=30%	23645/3725/8870/1026/6303/2353/9314/51278/467/7832/1839/10769/1649/1647/4084/4814/7378/1263/127544/23479/3162/54541/6520/203/1509/10437/29946/581/50619/64782/8651/23654/3654/6768/1606/2073/578/5883/896/79651/26207/7040/3976/51181/5900/3265/57799/8744/650/2232/63874/7421/30836/6948/10628/677/6890/55332/1050/49856/10140/834/23303/694/8841/6281/8848/3691/6275
HALLMARK_UV_RESPONSE_UP	HALLMARK_UV_RESPONSE_UP	154	0.500784929492037	2.25448620766327	1.23373754114762e-10	7.71085963217265e-10	3.57134551384839e-10	3158	tags=35%, list=17%, signal=29%	4792/2920/2353/388/3726/2354/467/7832/6648/10105/3383/3164/10950/3162/2907/3134/10482/7037/409/30/3337/8694/10494/3569/8878/1212/578/896/226/116138/5580/80273/7277/997/8804/9296/7389/7263/650/10652/3659/6890/6474/55937/1028/5702/11333/5566/6150/694/5334/1175/1482/54107
HALLMARK_COMPLEMENT	HALLMARK_COMPLEMENT	195	0.45290942792628	2.0978021055071	6.77803919195914e-10	3.76557732886619e-09	1.74405686810645e-09	3104	tags=37%, list=17%, signal=31%	7128/5329/23764/2919/5265/5359/837/2219/3665/1847/1051/5341/1604/1512/3309/391/4035/842/1509/2152/51056/7076/8942/5516/3569/6280/3958/2885/1508/2771/7454/710/475/2153/717/5580/5698/1191/5894/51734/3684/23533/2815/3932/4973/3937/4855/838/308/3002/715/3659/1465/712/9986/1514/9732/6283/2783/10019/151/978/3172/834/2534/5216/5531/59345/60489/1378/6810/5321
HALLMARK_IL6_JAK_STAT3_SIGNALING	HALLMARK_IL6_JAK_STAT3_SIGNALING	87	0.559743315028349	2.3004168821233	6.87165542010427e-09	3.43582771005213e-08	1.59133072886625e-08	2266	tags=36%, list=12%, signal=31%	3725/3553/7124/2921/9021/2919/4615/7133/3162/929/7297/3566/3459/10379/8651/3569/4055/7097/1326/2885/578/3601/6773/7040/3627/23533/1441/10456/7850/3659/3460
HALLMARK_OXIDATIVE_PHOSPHORYLATION	HALLMARK_OXIDATIVE_PHOSPHORYLATION	183	0.450183108518647	2.06470379266624	8.59458655976133e-09	3.90663025443697e-08	1.80938664416028e-08	4088	tags=45%, list=22%, signal=36%	23479/533/5250/4719/4729/529/537/37/30/10312/1743/3421/3032/581/4835/51660/6834/64960/6389/4701/7386/788/4723/8050/89941/3028/5447/7417/3420/4720/1329/5018/23203/1537/1891/5166/80273/7388/55288/527/4713/9296/65003/1727/4704/2109/4967/292/293/2108/1327/4722/1892/4700/4714/64963/1374/10449/4706/27429/4708/9550/374291/4191/4707/7384/2879/1340/1345/56898/8802/1632/3030/5435/50/4694/6390/92609/4695/41…
HALLMARK_EPITHELIAL_MESENCHYMAL_TRANSITION	HALLMARK_EPITHELIAL_MESENCHYMAL_TRANSITION	196	0.392636517506255	1.82089376713276	4.01195269752592e-06	1.67164695730247e-05	7.74236485487459e-06	1973	tags=17%, list=11%, signal=16%	4616/3725/3576/6303/388/7128/5329/5806/2919/1647/374/3398/2316/822/290/7422/4035/3600/5351/7076/5768/3569/3487/4176/3678/3956/10398/7040/5817/8985/1296/6876/30008/649
HALLMARK_CHOLESTEROL_HOMEOSTASIS	HALLMARK_CHOLESTEROL_HOMEOSTASIS	72	0.524452453375483	2.09422075197065	5.28510940243964e-06	1.88753907229987e-05	8.74228622959941e-06	3632	tags=44%, list=19%, signal=36%	5329/4783/467/5359/2224/2990/10957/3422/6721/132864/312/3958/22809/1891/4597/1191/55902/26270/10682/308/6282/5833/134429/4047/23474/50814/58191/10654/3949/6811/1717/27346
HALLMARK_ALLOGRAFT_REJECTION	HALLMARK_ALLOGRAFT_REJECTION	195	0.386374154547074	1.78962164385394	5.11855322871542e-06	1.88753907229987e-05	8.74228622959941e-06	2413	tags=26%, list=13%, signal=23%	3553/7124/114548/2069/8767/6351/602/2268/3383/3105/6688/3665/23166/5199/2316/3689/822/4689/3566/3600/3108/5777/3459/7076/8651/3569/3133/2634/3683/7097/6891/896/3091/7454/5699/3586/7040/717/972/3976/912/3932/3937/958/7096/3002/3603/3460/7535/6890/3596
HALLMARK_IL2_STAT5_SIGNALING	HALLMARK_IL2_STAT5_SIGNALING	193	0.394456477609859	1.82524434414346	6.22325671445137e-06	2.07441890481712e-05	9.60783492757405e-06	3398	tags=31%, list=18%, signal=26%	4616/64332/388/9308/4783/1316/8553/23764/23258/4084/123/5359/23710/6515/7133/4953/10124/822/3587/1493/3566/10410/3459/6050/8651/1522/1326/9446/4582/896/11230/943/5269/7185/5025/3586/3976/825/9173/3627/650/2184/7850/3596/28960/4839/3177/2027/1028/152007/8530/2012/177/2879/6402/5745/8784/191/29851/10970
HALLMARK_COAGULATION	HALLMARK_COAGULATION	136	0.403904361910177	1.78834882691849	0.000141863244328378	0.000443322638526181	0.000205328379948968	3280	tags=29%, list=17%, signal=24%	23764/5265/23479/7056/22921/5341/1512/9948/4035/842/22933/2152/7076/553115/301/2934/824/1508/710/1513/717/1191/2165/2815/4973/4485/649/1638/715/1465/712/7450/8237/2783/3172/2534/1311/5175/8609/8754
HALLMARK_MTORC1_SIGNALING	HALLMARK_MTORC1_SIGNALING	193	0.362003799537694	1.67507805086202	0.00016117992516407	0.000474058603423736	0.000219563984743625	3153	tags=27%, list=17%, signal=23%	23645/1026/4783/7832/8553/1649/10135/4836/6515/2181/5230/4793/54541/5199/3689/7037/2539/3422/2717/3309/10437/5701/441024/5719/8878/5718/7167/226/2597/5704/7277/10682/10452/10212/6472/11151/7283/2232/10061/5211/10652/7852/9136/134429/81873/3308/2023/11333/9368/5347/2745/2542
HALLMARK_XENOBIOTIC_METABOLISM	HALLMARK_XENOBIOTIC_METABOLISM	195	0.349470479928775	1.61868988235434	0.000188510875380864	0.000523641320502399	0.000242528611601111	4701	tags=37%, list=25%, signal=28%	4836/4814/7378/5805/23710/3398/2937/3162/55502/53/2651/435/366/8942/3728/6560/3487/217/2114/29950/23564/5447/9446/1593/5699/8714/1891/5166/115817/9361/55748/10237/22949/4502/51181/2203/6472/2184/65018/5091/1586/1312/1725/5467/978/3172/847/3700/645/54498/191/355/51380/1244/50/948/27346/629/5372/26061/7132/2940/6999/2643/1066/26999/8460/383/6539/384/4355/211
HALLMARK_DNA_REPAIR	HALLMARK_DNA_REPAIR	144	0.366794535720934	1.63544749867953	0.000474366352785772	0.00124833250733098	0.00057817505602698	4263	tags=43%, list=23%, signal=34%	5142/5432/203/10623/51251/6834/9328/4350/51160/6829/6881/25920/2987/2073/7251/27343/2962/10289/8086/11047/5439/5424/84265/9013/30833/56655/5982/1854/4832/8721/2071/5430/6431/51082/10134/8237/5436/51292/4799/978/6884/129607/54487/3978/9978/2879/1642/64976/5435/8480/10978/4830/5434/3615/6878/353/51497/57804/5422/7508/6621/5438
HALLMARK_GLYCOLYSIS	HALLMARK_GLYCOLYSIS	194	0.341280684261053	1.57873077009042	0.000591162980647768	0.00147790745161942	0.000684504503907942	3373	tags=28%, list=18%, signal=23%	8870/5230/8660/54541/2990/7422/2539/3309/9435/10327/3669/10616/5351/29926/5768/10461/5516/5256/3069/7167/5315/226/3425/4731/10370/5836/5214/2131/5704/6888/2584/8819/2997/375790/10456/9862/5091/5834/4351/64077/7852/4166/1462/4233/2023/10058/4191/2582/50814/54480/2745/2542/1824/10164
HALLMARK_KRAS_SIGNALING_UP	HALLMARK_KRAS_SIGNALING_UP	193	0.343256664096715	1.58833057712328	0.000764009701747997	0.0017363856857909	0.000804220738682103	3150	tags=23%, list=17%, signal=19%	23645/3553/50486/5743/7128/9314/5329/2069/10221/1839/79693/3398/7133/3689/101/1794/3587/7462/5696/6364/3728/3783/7185/2022/3976/7805/3627/1363/4803/51193/650/10912/7852/2995/8808/22903/2012/23136/9935/55365/3624/11184/5175/2745
HALLMARK_ADIPOGENESIS	HALLMARK_ADIPOGENESIS	191	0.340477855625985	1.56793537924534	0.0007577078472565	0.0017363856857909	0.000804220738682103	3765	tags=31%, list=20%, signal=25%	415116/1647/123/4836/604/5209/10124/7316/7086/3421/3459/8694/217/977/11343/5447/2101/226/1537/1891/80273/334/6888/5004/4713/8884/35/369/7263/5211/2109/2184/55177/483/4722/1892/84173/10140/10449/8780/847/10113/4706/55037/4191/7384/2879/84274/6776/8802/57017/92840/27250/50/1717/948/1282/6390/65124
HALLMARK_REACTIVE_OXYGEN_SPECIES_PATHWAY	HALLMARK_REACTIVE_OXYGEN_SPECIES_PATHWAY	47	0.496500626291377	1.81079232284761	0.00126318570690314	0.00274605588457204	0.0012718574623281	4079	tags=53%, list=22%, signal=42%	3726/6648/2242/2539/1032/10542/4482/10494/2512/4046/22904/4720/475/5214/3163/112398/9124/4700/847/2879/2745/4363/140809/7295/6647
HALLMARK_ESTROGEN_RESPONSE_LATE	HALLMARK_ESTROGEN_RESPONSE_LATE	196	0.325698183992281	1.51046009924066	0.00175129897195378	0.0036485395249037	0.00168984988521856	3684	tags=25%, list=20%, signal=20%	7538/2353/9314/6446/1844/10105/5265/374/10950/3398/1960/2717/3613/221/29988/3669/29107/5777/1152/26509/3487/6280/6768/3705/9022/6337/51181/1363/2317/7263/573/2109/4137/2030/10535/7134/10140/56339/9368/2582/645/1345/27250/8900/7022/1717/2261/5121/5104
HALLMARK_FATTY_ACID_METABOLISM	HALLMARK_FATTY_ACID_METABOLISM	153	0.350106435563731	1.57484195188439	0.00202903537891058	0.00405807075782116	0.00187952750888559	3731	tags=32%, list=20%, signal=26%	50486/2752/5805/23710/644/4953/29781/3422/37/30/1743/3421/3032/2180/6389/58476/11343/3028/226/3420/3956/1891/5720/8639/7389/912/9246/35/549/1892/1374/2027/10449/4191/3155/50814/594/6281/8802/92840/7533/158/1632/50/10005/948/762/210/2639
HALLMARK_MYOGENESIS	HALLMARK_MYOGENESIS	196	0.309840681389747	1.43691923800178	0.00596846731423937	0.0114778217581526	0.00531604376167069	6689	tags=46%, list=36%, signal=30%	4616/1026/8553/1839/7249/2224/537/203/4627/22933/1152/2314/2180/23654/140465/2934/4046/3490/7040/1191/2548/4303/6876/375790/25970/573/165/5091/79629/10014/7134/2027/7138/859/7136/4151/4634/3691/948/1293/7433/1158/10174/2281/844/9463/1974/4656/22808/4851/10468/7169/6444/11155/9260/7135/688/3679/8877/5507/6442/7170/2247/1140/1384/351/9172/1489/7140/4632/7164/8912/5837/1306/4607/11156/9144/1410/4635…
HALLMARK_APICAL_JUNCTION	HALLMARK_APICAL_JUNCTION	190	0.297381028585524	1.36794586276645	0.0171087362646541	0.0316828449345447	0.0146741597591575	5337	tags=38%, list=28%, signal=27%	3383/7106/5600/51466/4627/1495/7791/10109/3728/7408/8751/6237/2771/8517/8449/2962/7185/10398/4597/3636/5880/5871/268/3265/1308/7248/649/7283/3667/1272/7450/147/1462/5216/7122/140885/6810/5175/3691/8754/7533/7073/7059/253559/1366/3384/4267/7410/10174/103910/1758/8515/6376/60/23114/24146/2037/1001/26119/1004/51148/65266/5788/4982/1013/3675/1384/7045/3638/1364/2886/4318
