# Supplementary material for: Immune Cell-Related Genes in Juvenile Idiopathic Arthritis Identified Using Transcriptomic and Single-Cell Sequencing Data
Source: Int J Mol Sci. 2023 Jun 25;24(13):10619. doi: 10.3390/ijms241310619 (PMC10342059; doi:10.3390/ijms241310619)
Supplement: Supplementary file 1 [file ijms-24-10619-s001.zip › Supplementary tables/Table S5.csv]

ID	Description	setSize	enrichmentScore	NES	pvalue	p.adjust	qvalue	rank	leading_edge	core_enrichment
HALLMARK_TNFA_SIGNALING_VIA_NFKB	HALLMARK_TNFA_SIGNALING_VIA_NFKB	195	0.727211880951167	3.70013238094179	1e-10	6.25e-10	1.97368421052632e-10	1672	tags=55%, list=9%, signal=51%	9021/10135/6515/50486/4084/1843/3726/5209/604/6303/1839/3725/969/4783/10221/4929/1958/1647/597/1051/1026/5743/2920/2354/374/2919/9592/6648/9314/388/7130/4792/2353/5142/7832/10318/467/7128/150094/7071/23645/1052/9308/23764/6446/1847/7538/8660/5055/25976/8767/182/10950/8870/1846/4616/3624/1316/3553/10957/19/8942/23258/1326/5329/5734/3164/4170/7280/9334/23135/10769/3460/5806/51278/3383/5341/1960/215…
HALLMARK_HEME_METABOLISM	HALLMARK_HEME_METABOLISM	191	0.600206424232918	3.01589919468577	1e-10	6.25e-10	1.97368421052632e-10	2301	tags=47%, list=12%, signal=41%	51646/6397/6583/26268/7832/51312/25893/129642/2309/4354/23608/669/27102/4601/51094/2235/9911/1870/23762/7037/25793/7504/2532/7145/665/3049/286/6622/759/80344/51327/3068/55544/10553/23052/2035/23365/51218/1508/10107/2039/10098/2057/3045/8301/212/10661/81689/8031/6521/4635/54498/644/6535/8780/9663/571/22936/2993/8991/6386/9429/6513/2729/51092/5909/8833/25897/2038/2994/2623/9258/7351/6886/6006/4778/…
HALLMARK_INTERFERON_GAMMA_RESPONSE	HALLMARK_INTERFERON_GAMMA_RESPONSE	196	0.57250269026317	2.91558196576181	1e-10	6.25e-10	1.97368421052632e-10	2559	tags=44%, list=14%, signal=39%	9021/10135/969/8651/1026/5743/5359/6648/7130/4792/3091/5292/5142/10124/7128/2357/6774/4600/2209/7378/669/1439/834/7706/196410/129607/8767/10797/57162/710/94240/57674/10906/3431/84159/6403/10561/3429/6398/4939/26524/6773/64761/6892/8638/91543/3383/4615/355/4502/3659/10410/5610/10964/2643/84888/219285/837/3437/317649/3569/115361/55601/6772/103/85441/10581/3600/64135/3937/9636/7412/5771/11274/8743/2…
HALLMARK_INFLAMMATORY_RESPONSE	HALLMARK_INFLAMMATORY_RESPONSE	198	0.549070926640316	2.80412329873229	1e-10	6.25e-10	1.97368421052632e-10	2679	tags=39%, list=14%, signal=34%	10135/133/4084/5996/3576/5008/728/1839/366/969/1026/7130/2069/4792/3091/5142/7832/114548/60675/4067/2357/7439/2867/255488/1604/1318/8767/3624/1316/3553/19/488/5329/5734/27074/7096/3690/6892/3460/166929/6541/3383/3586/2152/3659/3976/3554/23095/5610/4973/2643/6376/9034/5970/4210/8744/3569/1317/8685/2773/3600/6506/3937/6324/6402/8743/7855/7133/719/3949/187/6361/2811/5054/27032/10507/8578
HALLMARK_INTERFERON_ALPHA_RESPONSE	HALLMARK_INTERFERON_ALPHA_RESPONSE	93	0.584322117037357	2.62877296702901	1e-10	6.25e-10	1.97368421052632e-10	2582	tags=48%, list=14%, signal=42%	5359/2766/834/7706/129607/8767/83666/94240/10906/3431/10561/3429/27074/6773/51667/64761/1267/8638/91543/54809/3659/10410/5610/10964/9034/219285/3437/2634/115361/55601/4938/103/85441/10581/3600/64135/9636/6402/11274/23424/3433/51056/3660/55008/85363
HALLMARK_HYPOXIA	HALLMARK_HYPOXIA	191	0.487203424320344	2.44808511827203	1e-10	6.25e-10	1.97368421052632e-10	2599	tags=37%, list=14%, signal=32%	6515/133/1843/5209/3725/4783/1026/54541/5292/2353/467/7128/2309/23645/23764/6533/4601/7538/6478/8660/25976/7511/665/8870/1316/3516/10957/5329/2651/2632/55076/51316/3099/5230/4627/2745/2152/8991/4502/4214/3939/6385/6513/2355/4493/857/23210/272/26118/3569/2817/58528/7428/8553/7422/2908/1649/205/3623/3309/1956/7852/63827/124872/2131/55276/11015/51129/123/5054
HALLMARK_APOPTOSIS	HALLMARK_APOPTOSIS	159	0.479852621703703	2.3380693030725	1e-10	6.25e-10	1.97368421052632e-10	1935	tags=31%, list=10%, signal=28%	6303/3725/969/1647/1026/6648/388/2069/7832/467/834/5366/10950/665/8870/4616/3553/3148/5611/3459/4170/598/4000/351/7077/2936/1960/5058/5747/355/1387/3659/10410/7153/1191/2643/5970/857/837/2012/3569/7417/5914/8900/3958/1649/56616/6093/8837
HALLMARK_COMPLEMENT	HALLMARK_COMPLEMENT	195	0.439888132711941	2.23819820120454	1e-10	6.25e-10	1.97368421052632e-10	2599	tags=34%, list=14%, signal=29%	1051/5359/2919/25801/5292/7128/4067/23764/1378/1847/1604/834/5055/7511/59345/710/4317/838/9732/8942/2153/5329/1508/3796/2207/6283/7077/11216/5341/5547/2155/2152/3659/3684/2885/4973/714/1191/1520/6280/837/51734/8754/3569/717/3303/5265/3958/2773/4057/151/2820/1509/3937/3172/3309/948/760/3717/1514/51056/3660/51548/2811/712/5054
HALLMARK_IL6_JAK_STAT3_SIGNALING	HALLMARK_IL6_JAK_STAT3_SIGNALING	87	0.558869680611925	2.4757436469656	1.13235622695461e-10	6.29086792752563e-10	1.9865898718502e-10	2868	tags=43%, list=15%, signal=36%	9021/3725/8651/2919/5292/6774/1439/3553/1230/1326/3459/6773/23765/3690/3460/4615/355/3659/3554/3594/7850/2885/2921/3569/6772/1437/7132/3588/5771/948/10563/7133/3953/5196/4055/952/3627
HALLMARK_MTORC1_SIGNALING	HALLMARK_MTORC1_SIGNALING	193	0.408095005667697	2.06280660503033	4.10332698241337e-10	2.05166349120668e-09	6.47893734065269e-10	2432	tags=32%, list=13%, signal=28%	10135/6515/4783/1026/7323/54541/7832/23645/2181/8140/6533/7037/4802/5861/811/10797/4173/488/3475/5352/6241/6715/3417/2632/6319/8935/47/586/10096/3992/3099/2936/5230/2745/3939/11333/23478/3638/29968/6513/2729/8833/1595/79602/8553/1649/23760/10197/205/81873/3309/6745/6016/7852/821/699/993/5723/8624/1718/3949/1717
HALLMARK_KRAS_SIGNALING_UP	HALLMARK_KRAS_SIGNALING_UP	193	0.395422755214555	1.99875190803013	3.08733906162659e-09	1.40333593710299e-08	4.43158716979893e-09	2438	tags=31%, list=13%, signal=27%	50486/1839/10221/5743/9314/2069/7128/23645/23643/669/4318/3936/3624/3553/219333/5329/6590/2207/2162/9935/383/22903/4013/23531/2745/2791/4214/3976/56729/1520/26499/51199/25907/5175/2012/10103/6801/8808/163590/2048/7035/27299/1437/3398/4803/6616/81602/6324/79693/83734/5473/7852/208/760/1363/5121/7133/719/23136
HALLMARK_EPITHELIAL_MESENCHYMAL_TRANSITION	HALLMARK_EPITHELIAL_MESENCHYMAL_TRANSITION	196	0.401235618295234	2.04337089173349	4.73366223323252e-09	1.97235926384688e-08	6.22850293846384e-09	4042	tags=38%, list=22%, signal=30%	3576/6303/3725/1647/374/2919/10409/388/7128/1462/4616/3624/4853/7168/5329/5352/7171/5021/3690/800/6535/5806/1601/355/3693/290/6385/5768/4638/7456/6678/2201/3569/2817/1292/813/7422/3398/3600/10398/2303/1293/7412/11167/79709/26577/6444/4312/1004/5054/5654/2247/1282/1284/4323/6695/4313/7070/5817/649/8325/1277/4837/1311/6372/7078/1294/4035/2191/6641/5159/2006/1278/22943/2697
HALLMARK_P53_PATHWAY	HALLMARK_P53_PATHWAY	189	0.400056079286327	2.01560768115063	8.17932136653569e-09	3.14589283328296e-08	9.93439842089355e-09	1767	tags=25%, list=9%, signal=23%	4084/6303/1839/3725/1647/8651/1026/9314/54541/2353/7832/467/2309/23645/7378/834/7867/8870/5925/2760/6520/10906/2872/8812/351/2040/2810/10769/4013/2258/51278/55294/8848/355/3976/4071/7421/5154/51499/30836/8744/7157/6256/10140/4193/29946/1509/1649
HALLMARK_IL2_STAT5_SIGNALING	HALLMARK_IL2_STAT5_SIGNALING	193	0.384090173521479	1.94146886353348	1.35989899894037e-08	4.85678213907273e-08	1.53372067549665e-08	2342	tags=27%, list=12%, signal=24%	6515/4084/64332/4783/8651/1493/5359/388/5292/5045/10124/10970/9308/23764/23710/4616/1316/9144/23258/23191/1326/4582/3459/6403/598/9261/3099/3586/8835/3976/10410/7850/4641/2012/2623/10924/9173/115361/307/5325/58528/1437/898/8553/9446/83699/6402/8743/64375/152007/760/7133/79026
HALLMARK_ESTROGEN_RESPONSE_LATE	HALLMARK_ESTROGEN_RESPONSE_LATE	196	0.36987722786124	1.88367215288103	2.45651442349964e-07	8.18838141166548e-07	2.58580465631541e-07	3255	tags=33%, list=17%, signal=28%	374/9314/2353/56994/6446/8140/7538/6478/10950/2222/11031/573/4299/4277/9612/29107/2810/29887/1960/10733/51195/7153/6280/1844/857/2288/2030/8900/5265/10140/4057/5577/3398/7033/645/3705/6491/4602/2296/51659/6566/760/3717/1363/5121/1717/11057/2261/2717/6820/64377/3860/29988/799/221/771/10105/2289/57834/64699/9060/6337/8309/10112/11012
HALLMARK_UV_RESPONSE_UP	HALLMARK_UV_RESPONSE_UP	154	0.392134883083433	1.89805996295879	3.53990783718436e-07	1.10622119912011e-06	3.49333010248457e-07	1626	tags=22%, list=9%, signal=20%	3726/2920/2354/6648/388/4792/2353/7832/5045/467/4067/3337/7037/8804/10950/3164/997/6535/3192/1267/3383/5873/6474/11333/3659/1742/9188/2643/1482/2288/3569/8836/898/5566
HALLMARK_PI3K_AKT_MTOR_SIGNALING	HALLMARK_PI3K_AKT_MTOR_SIGNALING	103	0.435536394426144	1.95227562207925	1.30026157089403e-06	3.82429873792363e-06	1.20767328566009e-06	2177	tags=33%, list=12%, signal=29%	1026/7323/1845/811/5728/5579/5899/2872/5608/6773/10096/2810/375/1072/7334/4615/1869/983/6513/2885/5879/84335/6195/51719/5576/10094/7132/4803/1649/79109/1956/6016/1213/7852
HALLMARK_COAGULATION	HALLMARK_COAGULATION	136	0.401512992649919	1.88857576107979	1.48883618342186e-06	4.13565606506073e-06	1.30599665212444e-06	4158	tags=41%, list=22%, signal=32%	7056/5045/23764/5055/4318/710/4317/1508/378/3690/5341/2152/5627/4973/1191/5879/6678/22921/5175/8754/717/5265/345/3172/2161/5028/5196/4312/2811/712/3273/5054/5654/4323/3920/4313/8309/2165/649/3697/7450/10404/1311/4319/1638/629/7078/6271/2157/344/4035/5624/9615/2815/341/7980
HALLMARK_ESTROGEN_RESPONSE_EARLY	HALLMARK_ESTROGEN_RESPONSE_EARLY	194	0.327408883404731	1.6586831353573	2.14799237345414e-05	5.65261150908985e-05	1.7850352133968e-05	3196	tags=30%, list=17%, signal=25%	374/9314/2353/7071/56994/8140/6478/5366/25976/23052/2222/11031/4582/573/4299/4277/9612/29107/2810/23389/1960/51195/7739/6513/23541/9846/2288/5914/23030/10140/8553/7033/2274/645/3705/4602/2296/6566/9145/3717/1717/11057/7357/2717/6820/23254/3860/10395/2683/799/221/771/10105/2289/64699/9060/6337/79083
HALLMARK_G2M_CHECKPOINT	HALLMARK_G2M_CHECKPOINT	188	0.334298271296317	1.68870340534822	2.28015145716152e-05	5.7003786429038e-05	1.8001195714433e-05	2920	tags=34%, list=16%, signal=29%	4001/3091/8454/2935/8140/7027/1870/7090/4853/3149/2146/1432/3151/332/1950/4928/51203/1033/3192/6541/3161/10733/1869/983/4502/4082/9133/7153/602/1058/3837/4288/4751/1871/3832/24137/8318/6599/1112/1062/22809/5887/580/10432/6434/6491/9055/51659/9232/30000/3838/699/993/3980/10721/8243/9700/6632/11065/4953/1027/899/9493
HALLMARK_ALLOGRAFT_REJECTION	HALLMARK_ALLOGRAFT_REJECTION	195	0.331358125885541	1.68598583630623	3.4017464354192e-05	8.09939627480761e-05	2.55770408678135e-05	1838	tags=23%, list=10%, signal=21%	8651/7321/2069/3091/114548/4067/8672/4318/8767/3624/3553/1230/5579/3459/2268/3059/1991/10261/7096/586/6892/3460/3383/3586/7334/355/2589/3848/3976/3594/2000/1984/1520/602/2634/3569/717/6772/1445/4689/3600/5552/3578/3937/43
HALLMARK_ANDROGEN_RESPONSE	HALLMARK_ANDROGEN_RESPONSE	96	0.39107652997986	1.7483148860839	7.17009106045834e-05	0.000162956615010417	5.14599836875001e-05	2995	tags=35%, list=16%, signal=30%	6303/2181/6446/57178/9218/84159/79689/6319/8031/51465/87/3992/2936/22936/10788/8848/3638/55839/10257/7520/10461/2773/23585/6611/6722/5867/8555/1718/11057/10645/2683/10513/4189/2289
HALLMARK_APICAL_JUNCTION	HALLMARK_APICAL_JUNCTION	190	0.303316412871221	1.52903329574048	0.000205240824855996	0.000446175706208687	0.000140897591434322	3261	tags=28%, list=17%, signal=24%	1462/4318/5728/7414/4478/1432/8935/9019/87/1495/3383/4627/5747/6464/3638/8517/10487/6376/6624/1265/91624/5175/8754/83700/10109/10398/3667/7412/5921/6237/5600/7106/1956/3680/208/1308/9379/23114/5291/6251/2318/2770/140885/1004/84552/147/2683/58/55742/4313/268/7070/649/4267
HALLMARK_MYOGENESIS	HALLMARK_MYOGENESIS	196	0.304387547285415	1.55015314086974	0.000311859682925855	0.000649707672762198	0.000205170844030168	3389	tags=28%, list=18%, signal=23%	1839/1026/2180/4616/5925/9144/3475/6319/573/688/351/4303/4635/7170/6535/3679/8912/375790/4627/3693/9260/1191/4638/4641/6678/2273/140465/11345/1292/8553/23604/10468/43/1293/7138/6016/948/208/3490/6444/187/22924/2247/1284/58/4629/2281/5816/8877/2775/3316/3270/1277/22808
HALLMARK_MITOTIC_SPINDLE	HALLMARK_MITOTIC_SPINDLE	198	0.303203102877911	1.54846822837668	0.000372147046065599	0.000744294092131199	0.000235040239620378	1999	tags=23%, list=11%, signal=21%	4001/8936/7531/6780/6249/4853/9181/7414/9732/2035/23365/127829/10928/10048/332/51203/9826/58526/998/4627/50650/10163/23580/983/9411/23095/4082/3797/9133/7153/6453/54443/6624/51199/4751/8476/382/9787/3832/24137/2017/1062/6093/4650/5921/9055
HALLMARK_ADIPOGENESIS	HALLMARK_ADIPOGENESIS	191	0.287891515760392	1.44658863264965	0.000802866367286326	0.00154397378324293	0.000487570668392506	2758	tags=26%, list=15%, signal=23%	415116/5209/604/1647/10124/10313/5168/27069/7532/19/1351/3459/3417/2632/5004/26994/2040/47/8780/1349/3679/134147/56894/334/1738/56729/6623/1147/6453/4638/10010/79602/10140/7351/2820/29979/23786/948/2167/10935/1666/1717/6391/51129/123/11343/10449/84919/149685/1282
HALLMARK_TGF_BETA_SIGNALING	HALLMARK_TGF_BETA_SIGNALING	53	0.434219737797959	1.75308269427712	0.00108475021605129	0.00200879669639128	0.000634356851491983	1148	tags=23%, list=6%, signal=21%	3726/7323/5045/5494/7071/23645/4086/11031/9612/3460/2280/3397
HALLMARK_ANGIOGENESIS	HALLMARK_ANGIOGENESIS	35	0.500395248160944	1.85917790558269	0.00154555654830995	0.00275992240769634	0.000871554444535685	2514	tags=34%, list=13%, signal=30%	7056/1462/182/351/8993/5747/4973/5154/7422/11167/350/5196
HALLMARK_CHOLESTEROL_HOMEOSTASIS	HALLMARK_CHOLESTEROL_HOMEOSTASIS	72	0.379158312040606	1.60821105751257	0.00229202266264708	0.00395176321146049	0.00124792522467173	2965	tags=33%, list=16%, signal=28%	4783/5359/467/58191/182/10957/2222/5329/6319/132864/94241/1191/55902/1595/875/3958/22809/3949/6282/1717/2770/26270/552/214
HALLMARK_OXIDATIVE_PHOSPHORYLATION	HALLMARK_OXIDATIVE_PHOSPHORYLATION	183	-0.362973327150064	-1.4833908261971	0.00266335577807518	0.00429688369660194	0.00135691064103219	4465	tags=39%, list=24%, signal=30%	7381/10128/37/2109/5162/374291/7388/4712/593/292/4976/4708/581/4714/481/4191/56993/30/29796/22/2806/3419/2110/1892/38/50/211/10440/65003/64963/1891/4711/7384/34/1537/5018/4706/9550/3030/2271/4722/4723/1743/54884/6389/6832/4720/23203/5264/64981/26520/10989/6392/92609/5160/291/9131/10939/1528/11331/27429/56945/29088/9617/3945/8604/3313/4190/10884/51318/2395/36
HALLMARK_XENOBIOTIC_METABOLISM	HALLMARK_XENOBIOTIC_METABOLISM	195	0.280020978922728	1.42477690284681	0.0026640678918932	0.00429688369660194	0.00135691064103219	2224	tags=24%, list=12%, signal=21%	366/23710/7378/22949/6533/488/8942/2651/3417/383/10857/586/54498/9663/2936/355/4502/3554/5627/5805/2643/2729/1586/1544/5909/2114/55502/5166/4355/384/8529/8876/4121/7498/7132/3398/9446/4128/645/3172/5226/948/6370/2618/8714/760
HALLMARK_MYC_TARGETS_V2	HALLMARK_MYC_TARGETS_V2	56	-0.451293975558535	-1.59351650277543	0.00808023544485343	0.0126253678825835	0.00398695827871057	4933	tags=52%, list=26%, signal=38%	80324/705/6723/56342/4609/23481/3329/83743/51154/4869/7374/9238/2193/23160/4839/8886/92856/6832/3177/56915/54663/81887/23082/10244/1019/29078/10199/27340/64216
HALLMARK_DNA_REPAIR	HALLMARK_DNA_REPAIR	144	-0.360794478012742	-1.44074052707841	0.00839989345462991	0.0127271112948938	0.00401908777733488	6550	tags=56%, list=35%, signal=37%	6834/4350/9978/6895/5438/5984/57804/5440/2879/8480/10189/5439/25920/203/6621/6119/2962/6883/353/64976/6829/2067/155382/11047/51160/29927/55290/4090/2958/9013/8721/22916/10946/2959/6118/10623/5434/552900/9328/6431/4832/5982/6878/1603/8086/4799/8237/2073/2071/30833/3978/5148/5983/5430/5429/84265/5432/65109/1643/3704/7372/4882/7508/51292/404672/4860/3615/1479/11051/5437/1716/2072/2965/2967/10302/514…
HALLMARK_REACTIVE_OXYGEN_SPECIES_PATHWAY	HALLMARK_REACTIVE_OXYGEN_SPECIES_PATHWAY	47	0.390283324268037	1.54081609114912	0.0148585129145867	0.021850754286157	0.00690023819562851	1127	tags=19%, list=6%, signal=18%	3726/6648/9588/4353/2936/7295/2745/140809/2729
HALLMARK_GLYCOLYSIS	HALLMARK_GLYCOLYSIS	194	0.25521501459941	1.29294244005809	0.0178622361203268	0.0255174801718955	0.00805815163323015	2575	tags=25%, list=14%, signal=22%	1824/54541/1462/4601/8660/8870/5352/3796/3417/5836/3099/8912/375790/3161/5230/7295/2745/983/1738/3939/4200/2729/5768/1058/5223/2288/10331/2817/58528/10461/7422/7033/205/9048/7039/3309/1956/4166/7852/55635/10007/2131/9456/55276/6391/11015/51129/55586
