# Supplementary material for: Immune Cell-Related Genes in Juvenile Idiopathic Arthritis Identified Using Transcriptomic and Single-Cell Sequencing Data
Source: Int J Mol Sci. 2023 Jun 25;24(13):10619. doi: 10.3390/ijms241310619 (PMC10342059; doi:10.3390/ijms241310619)
Supplement: Supplementary file 1 [file ijms-24-10619-s001.zip › Supplementary tables/Table S6.xls]

## Sheet: Sheet0
Ingenuity Canonical Pathways	-log(p-value)	Ratio	z-score	Molecules
S100 Family Signaling Pathway	5.42	0.032	2.449	ACKR1,ADGRF1,AREG,CACNA1H,CACNA2D3,CDKN1A,CXCL8,CXCR6,EGF,EREG,GNRHR,GPR135,HBEGF,IGH,IGHG1,JUN,MAPK15,MMP1,OPRK1,PLA2G1B,S100P,SERPINF1,SUCNR1,TPM2
IL-10 Signaling	5.1	0.0662	0.632	CD80,CDKN1A,DDIT4,DUSP1,IL1F10,IL36B,JUN,NFKBIA,SOCS3,TAB1
Wound Healing Signaling Pathway	4.8	0.0504	1.155	CD40LG,CXCL8,EGF,HBEGF,IL1F10,IL36B,JUN,KRT84,MMP1,NFKBIA,OSM,PDGFA
Pathogen Induced Cytokine Storm Signaling Pathway	4.51	0.0412	1.069	CCL23,CD40LG,CXCL2,CXCL8,CXCR3,IL1F10,IL23R,IL36B,JUN,MAPK15,OSM,RORC,RYR1,SOCS3
Airway Pathology in Chronic Obstructive Pulmonary Disease	4.4	0.0708	#NUM!	CD40LG,CXCL8,IL1F10,IL36B,MMP1,ORM1,OSM,PTGDS
Atherosclerosis Signaling	4.01	0.0625	#NUM!	CD40LG,CXCL8,IL1F10,IL36B,MMP1,ORM1,PDGFA,PLA2G1B
PPAR Signaling	3.77	0.0673	-1.89	IL1F10,IL36B,JUN,NFKBIA,PDGFA,PTGS2,TAB1
Acute Phase Response Signaling	3.63	0.0489	1.134	IL1F10,IL36B,JUN,NFKBIA,ORM1,OSM,SERPINF1,SOCS3,TAB1
Role of Macrophages, Fibroblasts and Endothelial Cells in Rheumatoid Arthritis	3.59	0.0377	#NUM!	APC2,CXCL8,IGH,IGHG1,IL1F10,IL36B,JUN,MMP1,NFKBIA,OSM,PDGFA,SOCS3
Opioid Signaling Pathway	3.55	0.04	0	CACNA1H,CACNA2D3,FOSB,GNB3,GNG11,MAPK15,NFKBIA,OPRK1,RGS1,RGS11,RYR1
CDX Gastrointestinal Cancer Signaling Pathway	3.45	0.0462	-0.333	CD40LG,CXCL8,HBEGF,HNF4A,IL1F10,IL36B,JUN,OSM,PTGS2
Erythropoietin Signaling Pathway	3.21	0.0476	-0.707	CD40LG,CXCL8,HBQ1,IL1F10,IL36B,JUN,NFKBIA,OSM
ERBB Signaling	3.21	0.0645	2.449	AREG,EGF,EREG,HBEGF,JUN,NRG1
IL-6 Signaling	3.2	0.0543	1.134	CXCL8,IL1F10,IL36B,JUN,NFKBIA,SOCS3,TAB1
NAD Biosynthesis III	3.13	0.5	#NUM!	NAMPT,NMNAT2
Granulocyte Adhesion and Diapedesis	3.11	0.046	#NUM!	CCL23,CXCL2,CXCL8,CXCR3,CXCR6,IL1F10,IL36B,MMP1
Hepatic Fibrosis Signaling Pathway	3.1	0.0315	1.265	APC2,CACNA2D3,CD40LG,CXCL8,IL1F10,IL36B,ITGA2B,JUN,MMP1,NFKBIA,PDGFA,RHOBTB1,SUCNR1
IL-17 Signaling	3.03	0.0447	2.121	CD40LG,CXCL8,DEFB105A/DEFB105B,IL1F10,IL36B,JUN,OSM,PTGS2
Macrophage Classical Activation Signaling Pathway	3.02	0.0444	0.707	CD40LG,CD80,CXCL8,IL1F10,IL36B,NFKBIA,OSM,SOCS3
Role Of Chondrocytes In Rheumatoid Arthritis Signaling Pathway	3	0.05	2.646	CXCL8,EGR1,IL1F10,IL36B,JUN,MMP1,PTGS2
Hepatic Cholestasis	2.94	0.0432	#NUM!	CD40LG,CXCL8,HNF4A,IL1F10,IL36B,JUN,NFKBIA,OSM
GNRH Signaling	2.89	0.0426	1.633	CACNA1H,CACNA2D3,EGR1,GNB3,GNG11,GNRHR,HBEGF,JUN
MIF Regulation of Innate Immunity	2.84	0.0909	1	JUN,NFKBIA,PLA2G1B,PTGS2
Macrophage Alternative Activation Signaling Pathway	2.82	0.0415	-1.414	DUSP1,IGH,IGHG1,IL1F10,IL36B,JUN,NFKBIA,SOCS3
Agranulocyte Adhesion and Diapedesis	2.82	0.0415	#NUM!	CCL23,CXCL2,CXCL8,CXCR3,CXCR6,IL1F10,IL36B,MMP1
Role of MAPK Signaling in Inhibiting the Pathogenesis of Influenza	2.79	0.0658	0.447	CXCL8,JUN,NFKBIA,PLA2G1B,PTGS2
Toll-like Receptor Signaling	2.77	0.0649	2	IL1F10,IL36B,JUN,NFKBIA,TAB1
IL-23 Signaling Pathway	2.77	0.087	-2	IL23R,NFKBIA,RORC,SOCS3
IL-13 Signaling Pathway	2.73	0.0522	0.816	DEFB105A/DEFB105B,DUSP1,HBEGF,JUN,PDGFA,SOCS3
Neuregulin Signaling	2.73	0.0522	2.236	AREG,EGF,EREG,HBEGF,ITGA2B,NRG1
HMGB1 Signaling	2.68	0.044	#NUM!	CD40LG,CXCL8,IL1F10,IL36B,JUN,OSM,RHOBTB1
IL-8 Signaling	2.64	0.0388	2.449	CXCL8,GNB3,GNG11,HBEGF,JUN,NFKBIA,PTGS2,RHOBTB1
FXR/RXR Activation	2.55	0.048	#NUM!	HNF4A,IL1F10,IL36B,ORM1,SERPINF1,SLC27A5
HER-2 Signaling in Breast Cancer	2.43	0.0359	2.121	AREG,CDKN1A,EGF,HBEGF,JUN,NFKBIA,NRG1,PTGS2
Role of IL-17A in Arthritis	2.42	0.0702	#NUM!	CXCL8,MMP1,NFKBIA,PTGS2
Tumor Microenvironment Pathway	2.4	0.0393	2.646	CXCL8,EGF,JUN,MMP1,OSM,PDGFA,PTGS2
Role Of Osteoblasts In Rheumatoid Arthritis Signaling Pathway	2.38	0.0351	1.414	APC2,CD40LG,CXCL8,IL1F10,IL36B,MMP1,OSM,PTGS2
IL-1 Signaling	2.35	0.0521	#NUM!	GNB3,GNG11,JUN,NFKBIA,TAB1
Stearate Biosynthesis I (Animals)	2.29	0.0645	#NUM!	HNF4A,PORCN,SIRT4,SLC27A5
Prostanoid Biosynthesis	2.28	0.2	#NUM!	PTGDS,PTGS2
NAD Signaling Pathway	2.23	0.0414	0.816	EGF,H2BC8,NAMPT,NMNAT2,RYR1,SIRT4
Airway Inflammation in Asthma	2.23	0.0909	#NUM!	CXCL8,IGH,OSM
Regulation Of The Epithelial Mesenchymal Transition By Growth Factors Pathway	2.23	0.0365	1.134	CD40LG,EGF,EGR1,JUN,MMP1,PDGFA,TAB1
CD40 Signaling	2.2	0.0606	#NUM!	CD40LG,JUN,NFKBIA,PTGS2
Endocannabinoid Neuronal Synapse Pathway	2.19	0.0405	1.633	CACNA1H,CACNA2D3,GNB3,GNG11,MAPK15,PTGS2
Cardiac Hypertrophy Signaling (Enhanced)	2.17	0.0246	2.121	CACNA2D3,CD40LG,CXCL8,GNB3,GNG11,HAND1,IL1F10,IL36B,ITGA2B,JUN,OSM,PTGS2,RYR1
MIF-mediated Glucocorticoid Regulation	2.13	0.0833	#NUM!	NFKBIA,PLA2G1B,PTGS2
IL-17A Signaling in Fibroblasts	2.06	0.0789	#NUM!	JUN,MMP1,NFKBIA
Role of Tissue Factor in Cancer	2.02	0.0435	#NUM!	CXCL8,EGR1,HBEGF,MMP1,PDXP
Cholecystokinin/Gastrin-mediated Signaling	2	0.0427	2	IL1F10,IL36B,JUN,PTGS2,RHOBTB1
Role of JAK family kinases in IL-6-type Cytokine Signaling	1.96	0.0519	1	JUNB,MMP1,OSM,SOCS3
p38 MAPK Signaling	1.95	0.0417	-0.447	DUSP1,IL1F10,IL36B,PLA2G1B,TAB1
Th1 and Th2 Activation Pathway	1.95	0.0359	#NUM!	CD40LG,CD80,CXCR3,CXCR6,JUN,SOCS3
Dendritic Cell Maturation	1.94	0.026	0	CD40LG,CD80,CD83,IGH,IGHG1,IL1F10,IL36B,NFKBIA,TAB1,TRBV27
LXR/RXR Activation	1.91	0.0407	-1.342	IL1F10,IL36B,ORM1,PTGS2,SERPINF1
Role of Hypercytokinemia/hyperchemokinemia in the Pathogenesis of Influenza	1.91	0.05	2	AREG,CXCL8,IL1F10,IL36B
BEX2 Signaling Pathway	1.89	0.0494	0	BEX1,CDKN1A,JUN,NFKBIA
Extrinsic Prothrombin Activation Pathway	1.87	0.125	#NUM!	PROS1,TFPI
Fatty Acid α-oxidation	1.87	0.125	#NUM!	ALDH1A1,PTGS2
iNOS Signaling	1.86	0.0667	#NUM!	JUN,NFKBIA,TAB1
nNOS Signaling in Skeletal Muscle Cells	1.83	0.0652	#NUM!	CACNA1H,CACNA2D3,RYR1
G Beta Gamma Signaling	1.82	0.0388	1.342	CACNA1H,CACNA2D3,GNB3,GNG11,HBEGF
IL-12 Signaling and Production in Macrophages	1.76	0.0373	#NUM!	CD40LG,IL23R,JUN,NFKBIA,ORM1
Crosstalk between Dendritic Cells and Natural Killer Cells	1.72	0.044	#NUM!	CD40LG,CD80,CD83,NECTIN2
Primary Immunodeficiency Signaling	1.71	0.0588	#NUM!	CD40LG,IGH,IGHG1
Hepatic Fibrosis / Hepatic Stellate Cell Activation	1.7	0.0316	#NUM!	CD40LG,CXCL8,CXCR3,EGF,MMP1,PDGFA
Role of Cytokines in Mediating Communication between Immune Cells	1.69	0.0577	#NUM!	CXCL8,IL1F10,IL36B
Oxytocin In Brain Signaling Pathway	1.66	0.0309	0.816	CACNA1H,CACNA2D3,GNB3,GNG11,PLA2G1B,PTGS2
Transcriptional Regulatory Network in Embryonic Stem Cells	1.65	0.0556	#NUM!	HAND1,HNF4A,MYF5
TGF-β Signaling	1.64	0.0417	#NUM!	HNF4A,HOXC9,JUN,TAB1
Role of Pattern Recognition Receptors in Recognition of Bacteria and Viruses	1.62	0.0342	#NUM!	CD40LG,CXCL8,IL1F10,IL36B,OSM
Cardiac Hypertrophy Signaling	1.61	0.0276	1	CACNA2D3,GNB3,GNG11,HAND1,JUN,RHOBTB1,TAB1
Ephrin Receptor Signaling	1.59	0.0299	#NUM!	EGF,EPHA1,GNB3,GNG11,ITGA2B,PDGFA
HIF1α Signaling	1.56	0.0294	1.633	ADM,CDKN1A,EGF,JUN,MMP1,RORC
Type II Diabetes Mellitus Signaling	1.56	0.0331	#NUM!	CACNA1H,CACNA2D3,NFKBIA,SLC27A5,SOCS3
Circadian Rhythm Signaling	1.54	0.0266	#NUM!	CACNA1H,CACNA2D3,GNB3,GNG11,PTGDS,RORC,RYR1
Colorectal Cancer Metastasis Signaling	1.53	0.0265	2.449	EGF,GNB3,GNG11,JUN,MMP1,PTGS2,RHOBTB1
Multiple Sclerosis Signaling Pathway	1.51	0.0286	0.816	CD40LG,CXCL8,DUSP1,IL1F10,IL36B,OSM
Glycine Biosynthesis III	1.48	0.333	#NUM!	AGXT
IL-17A Signaling in Gastric Cells	1.47	0.0769	#NUM!	CXCL8,JUN
Oxytocin Signaling Pathway	1.46	0.0255	1.134	CACNA2D3,CXCL8,GNB3,GNG11,MAPK15,PLA2G1B,PTGS2
Glutamate Receptor Signaling	1.46	0.0469	#NUM!	GNB3,GNG11,SLC1A3
Role of MAPK Signaling in Promoting the Pathogenesis of Influenza	1.46	0.0364	0	JUN,NFKBIA,PLA2G1B,PTGS2
CREB Signaling in Neurons	1.45	0.0202	1.265	ACKR1,ADGRF1,CACNA1H,CACNA2D3,CXCR6,EGF,GNB3,GNG11,GNRHR,GPR135,OPRK1,SUCNR1
Communication between Innate and Adaptive Immune Cells	1.44	0.0216	#NUM!	CD40LG,CD80,CD83,CXCL8,IGH,IGHG1,IGLV1-44,IL1F10,IL36B,TRBV27
Neurovascular Coupling Signaling Pathway	1.44	0.0274	0	CACNA1H,CACNA2D3,PLA2G1B,PTGS2,RYR1,SLC1A3
Huntington's Disease Signaling	1.43	0.0252	2.646	ARFIP2,EGF,GNB3,GNG11,JUN,PACSIN1,STX1A
LPS/IL-1 Mediated Inhibition of RXR Function	1.41	0.027	#NUM!	ALDH1A1,GSTA3,IL1F10,IL36B,JUN,SLC27A5
CXCR4 Signaling	1.41	0.0301	2	EGR1,GNB3,GNG11,JUN,RHOBTB1
Role of Osteoblasts, Osteoclasts and Chondrocytes in Rheumatoid Arthritis	1.41	0.027	#NUM!	APC2,IL1F10,IL36B,JUN,MMP1,NFKBIA
Phagosome Formation	1.41	0.0194	0.277	ACKR1,ADGRF1,ARFIP2,CXCR6,GNRHR,GPR135,IGH,IGHG1,ITGA2B,MAPK15,OPRK1,PLA2G1B,SUCNR1
Bladder Cancer Signaling	1.41	0.0351	#NUM!	CDKN1A,CXCL8,EGF,MMP1
Eicosanoid Signaling	1.41	0.0448	#NUM!	PLA2G1B,PTGDS,PTGS2
Androgen Signaling	1.4	0.0299	#NUM!	CACNA1H,CACNA2D3,GNB3,GNG11,JUN
Glioblastoma Multiforme Signaling	1.39	0.0298	#NUM!	APC2,CDKN1A,EGF,PDGFA,RHOBTB1
Th1 Pathway	1.37	0.0342	#NUM!	CD40LG,CD80,CXCR3,SOCS3
Osteoarthritis Pathway	1.33	0.0259	1.342	CXCL8,DDIT4,ITGA2B,MMP1,NAMPT,PTGS2
TNFR2 Signaling	1.33	0.0645	#NUM!	JUN,NFKBIA
Netrin Signaling	1.33	0.0417	#NUM!	CACNA1H,CACNA2D3,RYR1
IL-7 Signaling Pathway	1.32	0.0411	#NUM!	IGH,IGHG1,JUN
Antiproliferative Role of Somatostatin Receptor 2	1.3	0.0405	#NUM!	CDKN1A,GNB3,GNG11
Pancreatic Adenocarcinoma Signaling	1.3	0.0323	2	CDKN1A,EGF,HBEGF,PTGS2
NAD Biosynthesis from 2-amino-3-carboxymuconate Semialdehyde	1.26	0.2	#NUM!	NMNAT2
NAD Salvage Pathway III	1.26	0.2	#NUM!	NMNAT2
4-1BB Signaling in T Lymphocytes	1.26	0.0588	#NUM!	JUN,NFKBIA
Maturity Onset Diabetes of Young (MODY) Signaling	1.26	0.039	#NUM!	APOL4,CACNA2D3,HNF4A
Neuroinflammation Signaling Pathway	1.24	0.0228	0.816	CD80,CXCL8,JUN,MAPK15,PLA2G1B,PTGS2,SLC1A3
Sperm Motility	1.24	0.0245	#NUM!	AXL,CACNA1H,EPHA1,GNB3,GNG11,PLA2G1B
Coagulation System	1.24	0.0571	#NUM!	PROS1,TFPI
GABA Receptor Signaling	1.24	0.0308	#NUM!	CACNA1H,CACNA2D3,GNB3,GNG11
HGF Signaling	1.23	0.0305	#NUM!	CDKN1A,ITGA2B,JUN,PTGS2
P2Y Purigenic Receptor Signaling Pathway	1.22	0.0303	#NUM!	GNB3,GNG11,ITGA2B,JUN
Molecular Mechanisms of Cancer	1.21	0.0203	#NUM!	APC2,CDKN1A,GNB3,GNG11,ITGA2B,JUN,NFKBIA,RHOBTB1,TAB1
Th2 Pathway	1.21	0.0301	#NUM!	CD80,CXCR6,JUN,SOCS3
JAK/STAT Signaling	1.19	0.0366	#NUM!	CDKN1A,JUN,SOCS3
Breast Cancer Regulation by Stathmin1	1.19	0.0188	2.111	ACKR1,ADGRF1,CXCR6,EGF,GNB3,GNG11,GNRHR,GPR135,JUN,OPRK1,SUCNR1
Systemic Lupus Erythematosus In B Cell Signaling Pathway	1.17	0.02	1.134	CD40LG,CXCL8,IGH,IGHG1,IGLV1-44,IL1F10,IL36B,JUN,OSM
Gustation Pathway	1.13	0.025	0.447	CACNA1H,CACNA2D3,GNB3,LIPH,TAS2R4
Phosphatidylcholine Biosynthesis I	1.12	0.143	#NUM!	PCYT1B
Signaling by Rho Family GTPases	1.11	0.0226	#NUM!	ARFIP2,GNB3,GNG11,ITGA2B,JUN,RHOBTB1
BMP signaling pathway	1.11	0.0337	#NUM!	HOXC9,JUN,TAB1
April Mediated Signaling	1.1	0.0476	#NUM!	JUN,NFKBIA
Aryl Hydrocarbon Receptor Signaling	1.08	0.0272	#NUM!	ALDH1A1,CDKN1A,GSTA3,JUN
Corticotropin Releasing Hormone Signaling	1.08	0.0272	#NUM!	CACNA1H,CACNA2D3,JUN,PTGS2
B Cell Activating Factor Signaling	1.08	0.0465	#NUM!	JUN,NFKBIA
Oncostatin M Signaling	1.08	0.0465	#NUM!	MMP1,OSM
Glucocorticoid Receptor Signaling	1.08	0.0185	#NUM!	CDKN1A,CXCL8,DUSP1,EGF,JUN,MMP1,NFKBIA,PLA2G1B,PTGS2,TAB1
G-Protein Coupled Receptor Signaling	1.06	0.0174	1.732	ACKR1,ADGRF1,CXCR6,DUSP1,GNB3,GNG11,GNRHR,GPR135,JUN,NFKBIA,OPRK1,SUCNR1
Relaxin Signaling	1.05	0.0265	1	GNB3,GNG11,JUN,NFKBIA
Pathogenesis of Multiple Sclerosis	1.02	0.111	#NUM!	CXCR3
ATM Signaling	1	0.0303	#NUM!	CDKN1A,JUN,NFKBIA
Apelin Muscle Signaling Pathway	1	0.0417	#NUM!	GNB3,GNG11
Axonal Guidance Signaling	0.996	0.0183	#NUM!	ADAM18,EGF,EPHA1,GNB3,GNG11,ITGA2B,MMP1,NRP1,PDGFA
Role of NFAT in Cardiac Hypertrophy	0.996	0.0227	1	CACNA1H,CACNA2D3,GNB3,GNG11,HAND1
Sumoylation Pathway	0.983	0.0297	#NUM!	JUN,NFKBIA,RHOBTB1
TNFR1 Signaling	0.971	0.04	#NUM!	JUN,NFKBIA
Mouse Embryonic Stem Cell Pluripotency	0.967	0.0291	#NUM!	APC2,ID3,TAB1
Gαq Signaling	0.951	0.0244	#NUM!	GNB3,GNG11,NFKBIA,RHOBTB1
CCR5 Signaling in Macrophages	0.939	0.0203	#NUM!	CACNA1H,CACNA2D3,GNB3,GNG11,JUN,TRBV27
Triacylglycerol Biosynthesis	0.939	0.0385	#NUM!	PORCN,SIRT4
NAD biosynthesis II (from tryptophan)	0.936	0.0909	#NUM!	NMNAT2
NF-κB Signaling	0.924	0.019	0	CD40LG,EGF,IL1F10,IL36B,NFKBIA,TAB1,TRBV27
WNT/β-catenin Signaling	0.903	0.0234	#NUM!	APC2,JUN,SOX8,TAB1
CD27 Signaling in Lymphocytes	0.9	0.0364	#NUM!	JUN,NFKBIA
EGF Signaling	0.889	0.0357	#NUM!	EGF,JUN
Serotonin Degradation	0.876	0.0351	#NUM!	ALDH1A1,UGT2B17
CDK5 Signaling	0.87	0.0263	#NUM!	EGR1,FOSB,MAPK15
Acyl-CoA Hydrolysis	0.866	0.0769	#NUM!	HNF4A
Glycogen Degradation III	0.866	0.0769	#NUM!	MGAM
Bile Acid Biosynthesis, Neutral Pathway	0.866	0.0769	#NUM!	SLC27A5
γ-glutamyl Cycle	0.866	0.0769	#NUM!	GGT7
Histamine Degradation	0.866	0.0769	#NUM!	ALDH1A1
Role of JAK2 in Hormone-like Cytokine Signaling	0.863	0.0345	#NUM!	MPL,SOCS3
Tight Junction Signaling	0.857	0.0225	#NUM!	CRB3,JUN,NECTIN2,STX1A
MSP-RON Signaling In Macrophages Pathway	0.854	0.0259	#NUM!	JUN,PTGS2,SOCS3
Semaphorin Signaling in Neurons	0.851	0.0339	#NUM!	NRP1,RHOBTB1
GPCR-Mediated Nutrient Sensing in Enteroendocrine Cells	0.845	0.0256	#NUM!	CACNA1H,CACNA2D3,GNG11
PCP (Planar Cell Polarity) Pathway	0.839	0.0333	#NUM!	JUN,JUNB
Role of IL-17A in Psoriasis	0.836	0.0714	#NUM!	CXCL8
Choline Biosynthesis III	0.836	0.0714	#NUM!	PCYT1B
Allograft Rejection Signaling	0.833	0.0201	#NUM!	CD40LG,CD80,IGH,IGHG1,TRBV27
Autoimmune Thyroid Disease Signaling	0.827	0.02	#NUM!	CD40LG,CD80,IGH,IGHG1,TRBV27
Pulmonary Fibrosis Idiopathic Signaling Pathway	0.815	0.0186	1.633	AREG,AXL,EGR1,JUN,MMP1,PDGFA
Fatty Acid Activation	0.81	0.0667	#NUM!	SLC27A5
Androgen Biosynthesis	0.81	0.0667	#NUM!	HSD17B14
Leukotriene Biosynthesis	0.81	0.0667	#NUM!	GGT7
PXR/RXR Activation	0.807	0.0317	#NUM!	ALDH1A1,HNF4A
Activation of IRF by Cytosolic Pattern Recognition Receptors	0.807	0.0317	#NUM!	JUN,NFKBIA
Thrombopoietin Signaling	0.807	0.0317	#NUM!	JUN,MPL
Glioma Signaling	0.807	0.0246	#NUM!	CDKN1A,EGF,PDGFA
Endothelin-1 Signaling	0.799	0.0213	1	JUN,MAPK15,PLA2G1B,PTGS2
Production of Nitric Oxide and Reactive Oxygen Species in Macrophages	0.799	0.0213	#NUM!	JUN,NFKBIA,ORM1,RHOBTB1
Altered T Cell and B Cell Signaling in Rheumatoid Arthritis	0.796	0.0169	#NUM!	CD40LG,CD80,IGH,IGHG1,IGLV1-44,IL1F10,IL36B,TRBV27
ERB2-ERBB3 Signaling	0.796	0.0312	#NUM!	JUN,NRG1
Gαs Signaling	0.793	0.0242	#NUM!	GNB3,GNG11,RYR1
Estrogen Receptor Signaling	0.788	0.0175	1.633	CACNA2D3,CDKN1A,EGF,GNB3,GNG11,JUN,MMP1
Synaptic Long Term Depression	0.78	0.0209	-1	CACNA1H,CACNA2D3,PLA2G1B,RYR1
Adrenomedullin signaling pathway	0.77	0.0207	2	ADM,IL1F10,IL36B,MAPK15
Endocannabinoid Developing Neuron Pathway	0.77	0.0236	#NUM!	GNB3,GNG11,MAPK15
Ferroptosis Signaling Pathway	0.77	0.0236	#NUM!	ANGPTL4,CDKN1A,H2BC8
Cell Cycle: G1/S Checkpoint Regulation	0.764	0.0299	#NUM!	CDKN1A,NRG1
Putrescine Degradation III	0.759	0.0588	#NUM!	ALDH1A1
fMLP Signaling in Neutrophils	0.757	0.0233	#NUM!	GNB3,GNG11,NFKBIA
Coronavirus Pathogenesis Pathway	0.757	0.0205	2	CXCL8,JUN,NFKBIA,PTGS2
Agrin Interactions at Neuromuscular Junction	0.754	0.0294	#NUM!	JUN,NRG1
RAR Activation	0.752	0.0204	#NUM!	ALDH1A1,DUSP1,JUN,MMP1
ILK Signaling	0.752	0.0204	#NUM!	FERMT2,JUN,PTGS2,RHOBTB1
CCR3 Signaling in Eosinophils	0.75	0.0231	#NUM!	GNB3,GNG11,PLA2G1B
Pulmonary Healing Signaling Pathway	0.747	0.0203	2	EGF,HBEGF,MMP1,NFKBIA
T Helper Cell Differentiation	0.745	0.0187	#NUM!	CD40LG,CD80,IL23R,RORC,TRBV27
PI3K/AKT Signaling	0.742	0.0202	#NUM!	CDKN1A,ITGA2B,NFKBIA,PTGS2
Role of PKR in Interferon Induction and Antiviral Response	0.738	0.0227	#NUM!	JUN,NFKBIA,PDGFA
Iron homeostasis signaling pathway	0.738	0.0227	#NUM!	EGF,HBQ1,PDGFA
Role of NFAT in Regulation of the Immune Response	0.724	0.0158	#NUM!	CD80,GNB3,GNG11,IGH,IGHG1,IGLV1-44,JUN,NFKBIA,TRBV27
FcγRIIB Signaling in B Lymphocytes	0.724	0.0184	#NUM!	CACNA1H,CACNA2D3,IGH,IGHG1,IGLV1-44
TREM1 Signaling	0.717	0.0278	#NUM!	CD83,CXCL8
Ephrin B Signaling	0.717	0.0278	#NUM!	GNB3,GNG11
γ-linolenate Biosynthesis II (Animals)	0.717	0.0526	#NUM!	SLC27A5
Tryptophan Degradation X (Mammalian, via Tryptamine)	0.717	0.0526	#NUM!	ALDH1A1
Mitochondrial L-carnitine Shuttle Pathway	0.717	0.0526	#NUM!	SLC27A5
STAT3 Pathway	0.717	0.0222	#NUM!	CDKN1A,EGF,SOCS3
RAC Signaling	0.703	0.0219	#NUM!	ARFIP2,ITGA2B,JUN
White Adipose Tissue Browning Pathway	0.703	0.0219	#NUM!	CACNA1H,CACNA2D3,HOXC9
Hypoxia Signaling in the Cardiovascular System	0.699	0.027	#NUM!	JUN,NFKBIA
Ethanol Degradation IV	0.697	0.05	#NUM!	ALDH1A1
PKCθ Signaling in T Lymphocytes	0.693	0.017	#NUM!	CACNA1H,CACNA2D3,CD80,JUN,NFKBIA,TRBV27
Apelin Endothelial Signaling Pathway	0.693	0.0216	#NUM!	GNB3,GNG11,JUN
Caveolar-mediated Endocytosis Signaling	0.69	0.0267	#NUM!	EGF,ITGA2B
Gαi Signaling	0.686	0.0214	#NUM!	GNB3,GNG11,OPRK1
Th17 Activation Pathway	0.686	0.0178	0	DEFB105A/DEFB105B,IL23R,RORC,SOCS3,TRBV27
GDNF Family Ligand-Receptor Interactions	0.682	0.0263	#NUM!	DOK6,JUN
Macropinocytosis Signaling	0.682	0.0263	#NUM!	EGF,PDGFA
Calcium Signaling	0.676	0.019	#NUM!	CACNA1H,CACNA2D3,RYR1,TPM2
VDR/RXR Activation	0.674	0.026	#NUM!	CDKN1A,PDGFA
Thyroid Cancer Signaling	0.674	0.026	#NUM!	CXCL8,JUN
NRF2-mediated Oxidative Stress Response	0.672	0.0189	#NUM!	DNAJC17,GSTA3,JUN,JUNB
Sirtuin Signaling Pathway	0.67	0.0175	-1	CXCL8,JUN,MAPK15,NAMPT,SIRT4
FAK Signaling	0.666	0.0145	1.732	ACKR1,ADGRF1,CXCR6,EGF,GNRHR,GPR135,ITGA2B,JUN,OPRK1,SOCS3,SUCNR1,TRBV27
Systemic Lupus Erythematosus Signaling	0.664	0.0152	#NUM!	CD40LG,CD80,IGH,IGHG1,IGLV1-44,IL1F10,IL36B,JUN,TRBV27
NAD Salvage Pathway II	0.66	0.0455	#NUM!	NMNAT2
Xenobiotic Metabolism AHR Signaling Pathway	0.656	0.0253	#NUM!	ALDH1A1,GSTA3
Estrogen-Dependent Breast Cancer Signaling	0.648	0.025	#NUM!	HSD17B14,JUN
RHOGDI Signaling	0.644	0.0183	#NUM!	GNB3,GNG11,ITGA2B,RHOBTB1
Role Of Osteoclasts In Rheumatoid Arthritis Signaling Pathway	0.64	0.0171	2	ADAM18,JUN,MMP1,NFKBIA,RHOBTB1
Role of MAPK Signaling in the Pathogenesis of Influenza	0.64	0.0247	#NUM!	PLA2G1B,PTGS2
B Cell Receptor Signaling	0.638	0.0163	#NUM!	EGR1,IGH,IGHG1,IGLV1-44,JUN,NFKBIA
Thrombin Signaling	0.635	0.0182	#NUM!	EGF,GNB3,GNG11,RHOBTB1
Senescence Pathway	0.633	0.017	2	CACNA2D3,CDKN1A,CXCL8,JUN,MAPK15
B Cell Development	0.631	0.0181	#NUM!	CD80,IGH,IGHG1,IGLV1-44
Dilated Cardiomyopathy Signaling Pathway	0.629	0.02	#NUM!	CACNA1H,CACNA2D3,DSC2
IL-22 Signaling	0.627	0.0417	#NUM!	SOCS3
Dopamine Degradation	0.627	0.0417	#NUM!	ALDH1A1
VEGF Family Ligand-Receptor Interactions	0.618	0.0238	#NUM!	NRP1,PLA2G1B
PEDF Signaling	0.618	0.0238	#NUM!	NFKBIA,SERPINF1
TEC Kinase Signaling	0.614	0.016	#NUM!	GNB3,GNG11,IGH,ITGA2B,RHOBTB1,TRBV27
Necroptosis Signaling Pathway	0.613	0.0196	#NUM!	AXL,PLA2G1B,TAB1
LPS-stimulated MAPK Signaling	0.611	0.0235	#NUM!	JUN,NFKBIA
SAPK/JNK Signaling	0.607	0.0166	1	GNB3,GNG11,JUN,TAB1,TRBV27
Estrogen-mediated S-phase Entry	0.597	0.0385	#NUM!	CDKN1A
PDGF Signaling	0.595	0.023	#NUM!	JUN,PDGFA
RANK Signaling in Osteoclasts	0.588	0.0227	#NUM!	JUN,NFKBIA
Regulation of Cellular Mechanics by Calpain Protease	0.588	0.0227	#NUM!	EGF,ITGA2B
Glutathione-mediated Detoxification	0.582	0.037	#NUM!	GSTA3
HOTAIR Regulatory Pathway	0.582	0.0189	#NUM!	CDKN1A,MMP1,NFKBIA
Inhibition of ARE-Mediated mRNA Degradation Pathway	0.577	0.0187	#NUM!	CD40LG,EXOSC5,MAPK15
Actin Nucleation by ARP-WASP Complex	0.569	0.022	#NUM!	ITGA2B,RHOBTB1
Ethanol Degradation II	0.569	0.0357	#NUM!	ALDH1A1
Hematopoiesis from Pluripotent Stem Cells	0.567	0.0169	#NUM!	CXCL8,IGH,IGHG1,TRBV27
Protein Kinase A Signaling	0.556	0.0152	0.447	DUSP1,GNB3,GNG11,NFKBIA,PTGS2,RYR1
Role of p14/p19ARF in Tumor Suppression	0.556	0.0345	#NUM!	NPM2
Actin Cytoskeleton Signaling	0.551	0.0167	#NUM!	APC2,EGF,ITGA2B,PDGFA
Small Cell Lung Cancer Signaling	0.548	0.0213	#NUM!	NFKBIA,PTGS2
AMPK Signaling	0.548	0.0166	#NUM!	CDKN1A,GNB3,GNG11,HNF4A
Graft-versus-Host Disease Signaling	0.544	0.0165	#NUM!	CD80,IL1F10,IL36B,TRBV27
Noradrenaline and Adrenaline Degradation	0.544	0.0333	#NUM!	ALDH1A1
Oxidative Ethanol Degradation III	0.544	0.0333	#NUM!	ALDH1A1
Prolactin Signaling	0.542	0.0211	#NUM!	JUN,SOCS3
PI3K Signaling in B Lymphocytes	0.526	0.0154	#NUM!	IGH,IGHG1,IGLV1-44,JUN,NFKBIA
p53 Signaling	0.524	0.0204	#NUM!	CDKN1A,JUN
Phospholipase C Signaling	0.523	0.0139	0	GNB3,GNG11,IGH,IGHG1,IGLV1-44,ITGA2B,PLA2G1B,RHOBTB1,TRBV27
Inhibition of Angiogenesis by TSP1	0.52	0.0312	#NUM!	JUN
Systemic Lupus Erythematosus In T Cell Signaling Pathway	0.519	0.0147	-1.342	CD40LG,CD80,JUN,RHOBTB1,RORC,TRBV27
Xenobiotic Metabolism CAR Signaling Pathway	0.516	0.0173	#NUM!	ALDH1A1,GSTA3,UGT2B17
Retinoate Biosynthesis I	0.509	0.0303	#NUM!	ALDH1A1
Thyroid Hormone Metabolism II (via Conjugation and/or Degradation)	0.509	0.0303	#NUM!	UGT2B17
Fatty Acid β-oxidation I	0.509	0.0303	#NUM!	SLC27A5
D-myo-inositol (1,4,5,6)-Tetrakisphosphate Biosynthesis	0.507	0.0171	#NUM!	DUSP1,PDXP,SOCS3
D-myo-inositol (3,4,5,6)-tetrakisphosphate Biosynthesis	0.507	0.0171	#NUM!	DUSP1,PDXP,SOCS3
Xenobiotic Metabolism PXR Signaling Pathway	0.503	0.017	#NUM!	ALDH1A1,GSTA3,UGT2B17
Cardiac β-adrenergic Signaling	0.499	0.0169	#NUM!	CACNA2D3,GNB3,GNG11
IL-9 Signaling	0.488	0.0286	#NUM!	SOCS3
Telomerase Signaling	0.484	0.019	#NUM!	CDKN1A,EGF
IGF-1 Signaling	0.484	0.019	#NUM!	JUN,SOCS3
α-Adrenergic Signaling	0.479	0.0189	#NUM!	GNB3,GNG11
Paxillin Signaling	0.479	0.0189	#NUM!	ARFIP2,ITGA2B
TWEAK Signaling	0.478	0.0278	#NUM!	NFKBIA
Regulation of IL-2 Expression in Activated and Anergic T Lymphocytes	0.474	0.0153	1	CD80,JUN,NFKBIA,TRBV27
Notch Signaling	0.469	0.027	#NUM!	DTX2
Antioxidant Action of Vitamin C	0.463	0.0183	#NUM!	NFKBIA,PLA2G1B
G Protein Signaling Mediated by Tubby	0.461	0.015	2	GNB3,GNG11,NAMPT,TRBV27
3-phosphoinositide Degradation	0.46	0.016	#NUM!	DUSP1,PDXP,SOCS3
Regulation of Actin-based Motility by Rho	0.458	0.0182	#NUM!	ITGA2B,RHOBTB1
Docosahexaenoic Acid (DHA) Signaling	0.458	0.0263	#NUM!	SERPINF1
tRNA Charging	0.458	0.0263	#NUM!	FARSA
Inhibition of Matrix Metalloproteases	0.458	0.0263	#NUM!	MMP1
Insulin Secretion Signaling Pathway	0.458	0.015	#NUM!	CACNA1H,CACNA2D3,RYR1,STX1A
Prostate Cancer Signaling	0.453	0.018	#NUM!	CDKN1A,NFKBIA
D-myo-inositol-5-phosphate Metabolism	0.444	0.0157	#NUM!	DUSP1,PDXP,SOCS3
Intrinsic Prothrombin Activation Pathway	0.433	0.0244	#NUM!	PROS1
Sphingosine-1-phosphate Signaling	0.425	0.0171	#NUM!	PDGFA,RHOBTB1
PAK Signaling	0.425	0.0171	#NUM!	ITGA2B,PDGFA
Estrogen Biosynthesis	0.425	0.0238	#NUM!	HSD17B14
Human Embryonic Stem Cell Pluripotency	0.423	0.0152	#NUM!	APC2,ID3,PDGFA
Fc Epsilon RI Signaling	0.42	0.0169	#NUM!	IGH,PLA2G1B
ID1 Signaling Pathway	0.412	0.015	#NUM!	CDKN1A,EGF,EGR1
IL-15 Production	0.411	0.0167	#NUM!	AXL,EPHA1
Role of RIG1-like Receptors in Antiviral Innate Immunity	0.409	0.0227	#NUM!	NFKBIA
3-phosphoinositide Biosynthesis	0.409	0.0149	#NUM!	DUSP1,PDXP,SOCS3
Sertoli Cell-Sertoli Cell Junction Signaling	0.406	0.0149	#NUM!	ITGA2B,JUN,NECTIN2
nNOS Signaling in Neurons	0.401	0.0222	#NUM!	NOS1AP
Role of IL-17F in Allergic Inflammatory Airway Diseases	0.394	0.0217	#NUM!	CXCL8
DNA damage-induced 14-3-3σ Signaling	0.394	0.0217	#NUM!	CDKN1A
Clathrin-mediated Endocytosis Signaling	0.393	0.0146	#NUM!	EGF,ORM1,PDGFA
Ephrin A Signaling	0.387	0.0213	#NUM!	EPHA1
Melanoma Signaling	0.367	0.02	#NUM!	CDKN1A
Nicotine Degradation III	0.367	0.02	#NUM!	UGT2B17
Cell Cycle: G2/M DNA Damage Checkpoint Regulation	0.367	0.02	#NUM!	CDKN1A
FAT10 Cancer Signaling Pathway	0.367	0.02	#NUM!	NFKBIA
ERK/MAPK Signaling	0.365	0.014	#NUM!	DUSP1,ITGA2B,PLA2G1B
ICOS-ICOSL Signaling in T Helper Cells	0.363	0.0133	#NUM!	CD40LG,CD80,NFKBIA,TRBV27
UVC-Induced MAPK Signaling	0.361	0.0196	#NUM!	JUN
Gα12/13 Signaling	0.358	0.015	#NUM!	JUN,NFKBIA
Type I Diabetes Mellitus Signaling	0.355	0.0132	#NUM!	CD80,NFKBIA,SOCS3,TRBV27
UVB-Induced MAPK Signaling	0.354	0.0192	#NUM!	JUN
Phototransduction Pathway	0.348	0.0189	#NUM!	GNB3
Neutrophil Extracellular Trap Signaling Pathway	0.343	0.0126	-0.447	CXCL8,IGH,IGHG1,PLA2G1B,SIGLEC9
Lymphotoxin β Receptor Signaling	0.342	0.0185	#NUM!	NFKBIA
Melatonin Degradation I	0.342	0.0185	#NUM!	UGT2B17
Xenobiotic Metabolism General Signaling Pathway	0.34	0.0145	#NUM!	GSTA3,UGT2B17
CD28 Signaling in T Helper Cells	0.338	0.0129	#NUM!	CD80,JUN,NFKBIA,TRBV27
Nicotine Degradation II	0.336	0.0182	#NUM!	UGT2B17
MSP-RON Signaling In Cancer Cells Pathway	0.336	0.0144	#NUM!	JUN,NFKBIA
Superpathway of Inositol Phosphate Compounds	0.326	0.0131	#NUM!	DUSP1,PDXP,SOCS3
Role of CHK Proteins in Cell Cycle Checkpoint Control	0.32	0.0172	#NUM!	CDKN1A
Cancer Drug Resistance By Drug Efflux	0.32	0.0172	#NUM!	PTGS2
Semaphorin Neuronal Repulsive Signaling Pathway	0.316	0.0138	#NUM!	ITGA2B,NRP1
Polyamine Regulation in Colon Cancer	0.314	0.0169	#NUM!	JUN
GADD45 Signaling	0.314	0.0169	#NUM!	CDKN1A
Superpathway of Melatonin Degradation	0.314	0.0169	#NUM!	UGT2B17
Endometrial Cancer Signaling	0.309	0.0167	#NUM!	APC2
IL-2 Signaling	0.299	0.0161	#NUM!	JUN
PTEN Signaling	0.298	0.0132	#NUM!	CDKN1A,ITGA2B
Induction of Apoptosis by HIV1	0.294	0.0159	#NUM!	NFKBIA
Role of PI3K/AKT Signaling in the Pathogenesis of Influenza	0.294	0.0159	#NUM!	NFKBIA
Mitotic Roles of Polo-Like Kinase	0.29	0.0156	#NUM!	PLK5
Phospholipases	0.29	0.0156	#NUM!	PLA2G1B
OX40 Signaling Pathway	0.289	0.0123	#NUM!	JUN,NFKBIA,TRBV27
Ovarian Cancer Signaling	0.282	0.0128	#NUM!	EGF,PTGS2
Epithelial Adherens Junction Signaling	0.282	0.0128	#NUM!	EGF,NECTIN2
ERBB4 Signaling	0.281	0.0152	#NUM!	NRG1
CDC42 Signaling	0.279	0.0118	#NUM!	APC2,ITGA2B,JUN,TRBV27
IL-17A Signaling in Airway Cells	0.277	0.0149	#NUM!	NFKBIA
Role of JAK1 and JAK3 in γc Cytokine Signaling	0.277	0.0149	#NUM!	SOCS3
Melatonin Signaling	0.268	0.0145	#NUM!	RORC
Basal Cell Carcinoma Signaling	0.264	0.0143	#NUM!	APC2
Growth Hormone Signaling	0.26	0.0141	#NUM!	SOCS3
Glioma Invasiveness Signaling	0.26	0.0141	#NUM!	RHOBTB1
Germ Cell-Sertoli Cell Junction Signaling	0.256	0.012	#NUM!	NECTIN2,RHOBTB1
Aldosterone Signaling in Epithelial Cells	0.25	0.0119	#NUM!	DNAJC17,DUSP1
Ribonucleotide Reductase Signaling Pathway	0.248	0.0118	#NUM!	CDKN1A,JUN
ERK5 Signaling	0.248	0.0135	#NUM!	EGF
Role of WNT/GSK-3β Signaling in the Pathogenesis of Influenza	0.248	0.0135	#NUM!	APC2
IL-15 Signaling	0.244	0.0113	#NUM!	CXCL8,IGHG1,IGLV1-44
Leptin Signaling in Obesity	0.244	0.0133	#NUM!	SOCS3
Angiopoietin Signaling	0.24	0.0132	#NUM!	NFKBIA
Chemokine Signaling	0.237	0.013	#NUM!	JUN
NF-κB Activation by Viruses	0.234	0.0128	#NUM!	NFKBIA
Renal Cell Carcinoma Signaling	0.234	0.0128	#NUM!	JUN
Neurotrophin/TRK Signaling	0.234	0.0128	#NUM!	JUN
IL-3 Signaling	0.23	0.0127	#NUM!	JUN
Role of BRCA1 in DNA Damage Response	0.227	0.0125	#NUM!	CDKN1A
BAG2 Signaling Pathway	0.223	0.0123	#NUM!	CDKN1A
Cyclins and Cell Cycle Regulation	0.214	0.0119	#NUM!	CDKN1A
HIPPO signaling	0.21	0.0118	#NUM!	ITCH
Apelin Adipocyte Signaling Pathway	0.208	0.0116	#NUM!	MAPK15
Unfolded protein response	0.199	0.0112	#NUM!	DNAJC17
CLEAR Signaling Pathway	0	0.0107	#NUM!	DDIT4,EGF,MAPK15
SNARE Signaling Pathway	0	0.00758	#NUM!	STX1A
MicroRNA Biogenesis Signaling Pathway	0	0.0109	#NUM!	EGF,EXOSC5
Natural Killer Cell Signaling	0	0.00518	#NUM!	NECTIN2
Leukocyte Extravasation Signaling	0	0.00529	#NUM!	MMP1
Amyotrophic Lateral Sclerosis Signaling	0	0.00877	#NUM!	CACNA2D3
PPARα/RXRα Activation	0	0.0109	#NUM!	JUN,NFKBIA
Mitochondrial Dysfunction	0	0.00606	#NUM!	UQCRC1
Ceramide Signaling	0	0.011	#NUM!	JUN
14-3-3-mediated Signaling	0	0.00794	#NUM!	JUN
Calcium-induced T Lymphocyte Apoptosis	0	0.00395	#NUM!	TRBV27
Cytotoxic T Lymphocyte-mediated Apoptosis of Target Cells	0	0.00448	#NUM!	TRBV27
CTLA4 Signaling in Cytotoxic T Lymphocytes	0	0.00806	#NUM!	CD80,JUN,TRBV27
Cellular Effects of Sildenafil (Viagra)	0	0.00699	#NUM!	CACNA2D3
Factors Promoting Cardiogenesis in Vertebrates	0	0.00671	#NUM!	APC2
Renin-Angiotensin Signaling	0	0.00826	#NUM!	JUN
Lipid Antigen Presentation by CD1	0	0.00472	#NUM!	TRBV27
DNA Methylation and Transcriptional Repression Signaling	0	0.00901	#NUM!	HNF4A
Role of NANOG in Mammalian Embryonic Stem Cell Pluripotency	0	0.0082	#NUM!	APC2
Chronic Myeloid Leukemia Signaling	0	0.00943	#NUM!	CDKN1A
Non-Small Cell Lung Cancer Signaling	0	0.0108	#NUM!	EGF
p70S6K Signaling	0	0.0094	#NUM!	IGH,IGHG1,IGLV1-44
mTOR Signaling	0	0.00971	#NUM!	DDIT4,RHOBTB1
Hereditary Breast Cancer Signaling	0	0.00719	#NUM!	CDKN1A
RHOA Signaling	0	0.0082	#NUM!	EPHA1
Regulation of eIF4 and p70S6K Signaling	0	0.00565	#NUM!	ITGA2B
NUR77 Signaling in T Lymphocytes	0	0.00725	#NUM!	CD80,TRBV27
Antiproliferative Role of TOB in T Cell Signaling	0	0.00444	#NUM!	TRBV27
Dopamine-DARPP32 Feedback in cAMP Signaling	0	0.00556	#NUM!	CACNA2D3
Gap Junction Signaling	0	0.00515	#NUM!	EGF
Regulation of the Epithelial-Mesenchymal Transition Pathway	0	0.0104	#NUM!	EGF,EGR1
UVA-Induced MAPK Signaling	0	0.0103	#NUM!	JUN
Oxidative Phosphorylation	0	0.00943	#NUM!	UQCRC1
Nitric Oxide Signaling in the Cardiovascular System	0	0.00885	#NUM!	CACNA2D3
Protein Ubiquitination Pathway	0	0.00372	#NUM!	DNAJC17
Xenobiotic Metabolism Signaling	0	0.011	#NUM!	ALDH1A1,GSTA3,UGT2B17
IL-4 Signaling	0	0.00541	#NUM!	IGH,TRBV27
Insulin Receptor Signaling	0	0.00735	#NUM!	SOCS3
Integrin Signaling	0	0.00976	#NUM!	ITGA2B,RHOBTB1
Death Receptor Signaling	0	0.0106	#NUM!	NFKBIA
cAMP-mediated signaling	0	0.00866	#NUM!	DUSP1,OPRK1
Apoptosis Signaling	0	0.0098	#NUM!	NFKBIA
T Cell Receptor Signaling	0	0.0106	0	CD80,JUN,NFKBIA,TRBV27
Phagosome Maturation	0	0.00676	#NUM!	STX1A
Autophagy	0	0.00939	#NUM!	EGF,JUN
PD-1, PD-L1 cancer immunotherapy pathway	0	0.00962	#NUM!	CD80
GP6 Signaling Pathway	0	0.00813	#NUM!	ITGA2B
Endocannabinoid Cancer Inhibition Pathway	0	0.00685	#NUM!	CDKN1A
Apelin Cardiomyocyte Signaling Pathway	0	0.0102	#NUM!	MAPK15
T Cell Exhaustion Signaling Pathway	0	0.00831	#NUM!	CD80,JUN,TRBV27
Synaptogenesis Signaling Pathway	0	0.00647	#NUM!	EPHA1,STX1A
