# Supplementary material for: Immune Cell-Related Genes in Juvenile Idiopathic Arthritis Identified Using Transcriptomic and Single-Cell Sequencing Data
Source: Int J Mol Sci. 2023 Jun 25;24(13):10619. doi: 10.3390/ijms241310619 (PMC10342059; doi:10.3390/ijms241310619)
Supplement: Supplementary file 1 [file ijms-24-10619-s001.zip › Supplementary tables/Table S7.xls]

## Sheet: Sheet0
Category	p-value	Molecules
Dermatological Diseases and Conditions	4.78E-12-3.78E-03	ADM,CACNA2D3,CCL23,CD80,CST3,CXCL8,CXCR3,DSC2,DTX2,DUSP1,EGR1,FAXDC2,G0S2,GNG11,GNRHR,GP1BB,IGHG1,IL23R,IL36B,JUN,JUNB,LIPH,LTBP1,MFSD10,mir-22,MMP1,NAMPT,NR4A2,NRP1,OPRK1,OSM,PTGS2,RGS1,RHOBTB1,RORC,S100P,SOCS3,TFPI
Organismal Injury and Abnormalities	4.78E-12-5E-03	ACKR1,ADAM18,ADAMTSL5,ADGRF1,ADM,ADM2,AGXT,AJM1,ALDH1A1,ANGPTL4,ANKAR,APC2,APOBEC3D,APOL4,AREG,ARFIP2,ASIC4,ATP13A1,AXL,B3GALT2,B4GALNT4,BATF3,BCDIN3D,BEX1,C20orf96,CACNA1H,CACNA2D3,CCDC116,CCDC159,CCDC60,CCL23,CD40LG,CD80,CD83,CDKN1A,CEACAM1,CFAP92,CLDN10-AS1,CLEC4C,CRB3,CRIP2,CST3,CST9,CTAG2,CXCL2,CXCL8,CXCR3,CXCR6,DCANP1,DDIT4,DEFB105A/DEFB105B,DMAP1,DNAJC17,DOK6,DSC2,DTX2,DUSP1,DZIP1L,ECRG4,E…
Tissue Development	2.72E-09-4.9E-03	ADM,AREG,AXL,CCL23,CD40LG,CD80,CD83,CDKN1A,CEACAM1,CST3,CXCL8,CXCR3,DUSP1,EGF,EGR1,EREG,FAXDC2,FERMT2,FHL2,FOSB,GNB3,GNRHR,HAND1,HBEGF,HNF4A,HOXC9,ID3,IGF2BP3,IL23R,ITCH,JUN,JUNB,LTBP1,mir-22,MMP1,MPL,MYF5,NAMPT,NDRG2,NFKBIA,NR4A2,NRG1,NRP1,OSM,PDGFA,PLA2G1B,PORCN,PROK2,PROS1,PTGDS,PTGS2,RORC,SERPINF1,SOCS3,TFPI,TMEM119,TPM2
Cardiovascular System Development and Function	2.74E-09-4.47E-03	ACKR1,ADM,ADM2,ANGPTL4,AREG,AXL,CACNA2D3,CD40LG,CDKN1A,CEACAM1,CXCL2,CXCL8,CXCR3,DUSP1,EGF,EGR1,EPHA1,FERMT2,FHL2,FSTL1,HAND1,HBEGF,HOXC9,ID3,JUN,mir-22,MMP1,NAMPT,NFKBIA,NR4A2,NRG1,NRP1,ORM1,OSM,PF4V1,PROK2,PROS1,PTGS2,S100P,SERPINF1,SOCS3,TFPI
Cellular Development	2.74E-09-4.91E-03	ADM,ALDH1A1,ANGPTL4,AREG,AXL,CCL23,CD40LG,CD80,CD83,CDKN1A,CEACAM1,CRIP2,CST3,CXCL2,CXCL8,CXCR3,DMAP1,DSC2,DUSP1,EGF,EGR1,ELOVL7,EPHA1,EREG,FAXDC2,FERMT2,FHL2,FOSB,FSTL1,G0S2,GNB3,GNRHR,HAND1,HBEGF,HNF4A,HOXC9,ID3,IGF2BP3,IGHG1,IL1F10,IL23R,IL36B,ITCH,ITGA2B,JUN,JUNB,KISS1,LTBP1,MAPK15,MIA,mir-22,MMP1,MPL,MYF5,NAMPT,NDRG2,NFKBIA,NMNAT2,NPM2,NR4A2,NRG1,NRP1,OSBP2,OSM,PDGFA,PLA2G1B,PLOD2,PORCN,PROK…
Cellular Function and Maintenance	2.74E-09-4.37E-03	ACKR1,ADM,ANGPTL4,AREG,ARFIP2,AXL,CACNA1H,CCL23,CD40LG,CD80,CD83,CDKN1A,CEACAM1,CXCL8,CXCR3,DZIP1L,EGF,EGR1,EHD2,EREG,FAM20A,HBEGF,HOXC9,ID3,IL23R,ITCH,JUN,JUNB,LTBP1,MAPK15,mir-22,MMP1,NFKBIA,NR4A2,NRG1,NRP1,OSM,PACSIN1,PDXP,PLA2G1B,PLK5,PROK2,PROS1,RORC,RYR1,SERPINF1,SOCS3,TENT5C,TFPI,TM4SF1
Cellular Growth and Proliferation	2.74E-09-4.91E-03	ADM,ALDH1A1,ANGPTL4,AREG,AXL,CCL23,CD40LG,CD80,CD83,CDKN1A,CEACAM1,CRIP2,CST3,CXCL2,CXCL8,CXCR3,DDIT4,DMAP1,DSC2,DUSP1,EGF,EGR1,ELOVL7,EPHA1,EREG,FAXDC2,FERMT2,FHL2,FOSB,FSTL1,G0S2,GNRHR,HAND1,HBEGF,HNF4A,HOXC9,ID3,IGF2BP3,IGHG1,IL1F10,IL23R,ITCH,ITGA2B,JUN,JUNB,KISS1,LTBP1,MAPK15,MIA,mir-22,MMP1,MPL,NAMPT,NDRG2,NFKBIA,NMNAT2,NPM2,NR4A2,NRG1,NRP1,ORM1,OSBP2,OSM,PDGFA,PLA2G1B,PLOD2,PORCN,PROK2,PRO…
Organismal Development	2.74E-09-4.9E-03	ADM,ADM2,ANGPTL4,AREG,AXL,CACNA2D3,CCL23,CD40LG,CD80,CD83,CDKN1A,CEACAM1,CXCL8,CXCR3,DSC2,DUSP1,EGF,EGR1,EPHA1,FAXDC2,FERMT2,FHL2,FSTL1,HAND1,HBEGF,HNF4A,HOXC9,ID3,IL23R,ITCH,JUN,JUNB,LTBP1,mir-22,MMP1,MPL,MYF5,NFKBIA,NR4A2,NRG1,NRP1,ORM1,OSM,PDGFA,PF4V1,PROK2,PROS1,PTGDS,PTGS2,RORC,SERPINF1,SOCS3,TFPI,TPM2
Cellular Movement	4.36E-09-4.87E-03	ACKR1,ADM,ANGPTL4,AREG,AXL,BATF3,CCL23,CD40LG,CD80,CDKN1A,CEACAM1,CRIP2,CST3,CXCL2,CXCL8,CXCR3,CXCR6,DSC2,DUSP1,EGF,EGR1,EPHA1,EREG,FERMT2,FHL2,FOSB,FSTL1,HBEGF,HOXC9,ID3,IGF2BP3,IL1F10,ITCH,ITGA2B,JUN,JUNB,KISS1,MAPK15,MGAM,MIA,mir-22,MMP1,MS4A4A,NAMPT,NDRG2,NFKBIA,NR4A2,NRG1,NRP1,ORM1,OSM,PDGFA,PF4V1,PLA2G1B,PLEC,PORCN,PROK2,PROS1,PTGS2,RGS1,S100P,SERPINF1,SOCS3,TAB1,TFPI,TM4SF1,TP53INP2,TPM2
Skeletal and Muscular System Development and Function	4.73E-09-4.87E-03	ACKR1,ADM,AREG,CRIP2,CST3,CXCL2,CXCL8,DUSP1,EGF,EGR1,EREG,FHL2,HBEGF,JUN,JUNB,NAMPT,NDRG2,NFKBIA,NR4A2,NRG1,NRP1,OSM,PLA2G1B,PTGS2,SOCS3,TFPI,TMEM119
Cancer	7.01E-09-4.98E-03	ACKR1,ADAM18,ADAMTSL5,ADGRF1,ADM,ADM2,AGXT,AJM1,ALDH1A1,ANGPTL4,ANKAR,APC2,APOBEC3D,APOL4,AREG,ARFIP2,ASIC4,ATP13A1,AXL,B3GALT2,B4GALNT4,BATF3,BCDIN3D,BEX1,C20orf96,CACNA1H,CACNA2D3,CCDC116,CCDC159,CCDC60,CD40LG,CD80,CD83,CDKN1A,CEACAM1,CFAP92,CLDN10-AS1,CLEC4C,CRB3,CRIP2,CST3,CST9,CTAG2,CXCL2,CXCL8,CXCR3,CXCR6,DCANP1,DDIT4,DEFB105A/DEFB105B,DMAP1,DNAJC17,DOK6,DSC2,DTX2,DUSP1,DZIP1L,ECRG4,EGF,EGR…
Inflammatory Response	2.29E-08-4.67E-03	ACKR1,ADM,ADM2,ANGPTL4,APOBEC3D,AREG,AXL,CACNA2D3,CCL23,CD40LG,CD80,CD83,CDKN1A,CST3,CST9,CXCL2,CXCL8,CXCR3,DDIT4,DOK6,DUSP1,ECRG4,EGF,EXOSC5,FAXDC2,FOSB,FSTL1,G0S2,GNG11,GP1BB,H2BC21,H2BC8,HBEGF,HNF4A,IGHG1,IL23R,JUN,JUNB,LTBP1,MGAM,mir-22,MMP1,MPL,MS4A4A,NAMPT,NECTIN2,NFKBIA,NR4A2,NRP1,OPRK1,ORM1,OSM,P3H2,PDGFA,PF4V1,PLA2G1B,PQBP1,PROK2,PROS1,PTGDS,PTGS2,RGS1,RHOBTB1,RORC,SERPINF1,SIGLEC9,SLC1A…
Gastrointestinal Disease	4.69E-08-4.67E-03	AREG,AXL,CD40LG,CD80,CD83,CDKN1A,CXCL2,CXCL8,CXCR3,DDIT4,EGF,EGR1,FAM20A,G0S2,H2AC8,H3C1,HBEGF,IL23R,JUN,JUNB,KDF1,MGAM,mir-22,MMP1,MPL,NAMPT,NDRG2,NFKBIA,NRG1,NRP1,OPRK1,OSM,PHPT1,PTGS2,RGS1,RORC,SOCS3,TM4SF1,TPM2,TRIM58,XK
Immunological Disease	4.69E-08-3.78E-03	ADM,AREG,AXL,CCL23,CD40LG,CD80,CD83,CDKN1A,CEACAM1,CLEC4C,CST3,CXCL2,CXCL8,CXCR3,DOK6,DUSP1,EGR1,FAXDC2,FOSB,G0S2,GNG11,GP1BB,IGHG1,IL23R,JUN,JUNB,LILRA4,LTBP1,MGAM,MMP1,MPL,NAMPT,NFKBIA,NMNAT2,NR4A2,NRP1,OPRK1,OSM,PACSIN1,PHPT1,PLA2G1B,PROK2,PTGDS,PTGS2,RGS1,RHOBTB1,RORC,SNORD3A,SOCS3,TMEM119,TPM2,TRIM10
Lipid Metabolism	1.23E-07-2.51E-03	ADM,ALDH1A1,AREG,B3GALT2,CACNA1H,CD40LG,CD83,CDKN1A,CXCL8,EGF,EGR1,ELOVL7,EREG,FOSB,G0S2,GSTA3,HNF4A,KISS1,LIPH,NFKBIA,NR4A2,OSM,PCYT1B,PDGFA,PLA2G1B,PTGDS,PTGS2,SERPINF1,SIGLEC9,SIRT4,SLC27A5,SOCS3,SPNS2,SSPN
Small Molecule Biochemistry	1.23E-07-2.51E-03	ADM,ALDH1A1,AREG,B3GALT2,CACNA1H,CD40LG,CD83,CDKN1A,CXCL8,DUSP1,EGF,EGR1,ELOVL7,EREG,FOSB,G0S2,GSTA3,HBEGF,HNF4A,IL36B,JUNB,KISS1,LIPH,NFKBIA,NOS1AP,NR4A2,OSM,PCYT1B,PDGFA,PLA2G1B,PTGDS,PTGS2,SERPINF1,SIGLEC9,SIRT4,SLC27A5,SOCS3,SPNS2,SSPN,TFPI
Connective Tissue Development and Function	2.4E-07-4.87E-03	ADM,AREG,CD40LG,CD83,CDKN1A,CEACAM1,CST3,CXCL8,DUSP1,EGF,EGR1,EREG,FERMT2,FOSB,FSTL1,GNB3,HBEGF,ID3,IGF2BP3,JUN,JUNB,MIA,MMP1,NAMPT,NFKBIA,NRG1,OSM,PDGFA,PLA2G1B,PORCN,PROK2,PTGDS,PTGS2,SERPINF1,SOCS3,TMEM119,TPM2
Tumor Morphology	2.56E-07-4.47E-03	ALDH1A1,AREG,AXL,CD40LG,CD80,CDKN1A,CEACAM1,CXCL2,CXCL8,CXCR3,DUSP1,EGF,EGR1,FERMT2,FHL2,GNRHR,HBEGF,ID3,JUN,KISS1,MIA,mir-22,MMP1,NAMPT,NDRG2,NFKBIA,NR4A2,NRG1,NRP1,OSM,PTGS2,S100P,SEC14L2,SERPINF1,SOCS3
Cell Cycle	5.04E-07-3.42E-03	AREG,AXL,CD40LG,CDKN1A,CRIP2,CXCL8,DUSP1,EGF,EGR1,EREG,FOSB,GNRHR,HBEGF,HNF4A,ID3,IL23R,JUN,JUNB,MIA,MPL,NAMPT,NFKBIA,NR4A2,NRG1,OSM,PLOD2,PTGS2,S100P,SERPINF1,SOCS3,TAB1,TM4SF1,TWNK
Gene Expression	5.04E-07-2.64E-03	CD40LG,CD80,CDKN1A,CRIP2,CXCL8,DUSP1,EGF,EGR1,FHL2,FOSB,GNRHR,HBEGF,HNF4A,ID3,IL23R,JUN,JUNB,MYF5,NFKBIA,NR4A2,NRG1,OSM,PTGS2,SERPINF1,SOCS3,TAB1,TWNK
Connective Tissue Disorders	5.33E-07-4.76E-03	ADM,AREG,CACNA2D3,CCL23,CD40LG,CD80,CD83,CST3,CXCL2,CXCL8,DOK6,DUSP1,ECRG4,EGF,EGR1,FOSB,FSTL1,G0S2,IGHG1,IL23R,JUN,LTBP1,MMP1,NAMPT,NFKBIA,NR4A2,NRP1,OPRK1,OSM,P3H2,PTGDS,PTGS2,RGS1,RORC,SLC1A3,SNORD3A,SOCS3,TPM2,TRIM10
Tissue Morphology	5.33E-07-4.24E-03	ADM,ADM2,AREG,BATF3,CD40LG,CD83,CDKN1A,CXCL8,DUSP1,EGF,EGR1,EREG,FSTL1,GNB3,HNF4A,IL23R,JUN,JUNB,MMP1,NAMPT,NFKBIA,NRG1,OPRK1,PDGFA,PROK2,PTGS2,SOCS3
Immune Cell Trafficking	5.7E-07-4.39E-03	ACKR1,ADM,AXL,CCL23,CD40LG,CD80,CD83,CST3,CXCL2,CXCL8,CXCR3,DUSP1,EGF,EGR1,MGAM,MMP1,MS4A4A,NDRG2,NFKBIA,NRP1,ORM1,PF4V1,PLA2G1B,PROK2,PTGS2,RGS1,SERPINF1,SOCS3
Neurological Disease	6.92E-07-4.26E-03	ADM,ANGPTL4,CACNA1H,CACNA2D3,CD80,CD83,CDKN1A,CST3,CXCL8,DUSP1,EGR1,FOSB,H2AC8,HEMGN,IL23R,ITGA2B,JUN,JUNB,MS4A4A,MYF5,NAMPT,NFKBIA,NR4A2,NRG1,NRROS,OPRK1,PTGS2,RGS1,RORC,RYR1,SERPINF1,SLC1A3,SOCS3,SPNS2,TWNK
Drug Metabolism	1.66E-06-1.66E-06	AREG,CD40LG,CD83,CXCL8,EGF,EREG,OSM,PTGS2,SIGLEC9,SSPN
Hematological System Development and Function	2.54E-06-4.39E-03	ACKR1,ADM,ADM2,AREG,AXL,CCL23,CD40LG,CD80,CD83,CDKN1A,CEACAM1,CST3,CXCL2,CXCL8,CXCR3,DUSP1,EGF,EGR1,FAXDC2,FSTL1,GNB3,GP1BB,HNF4A,ID3,IGF2BP3,IGHG1,IL23R,ITCH,ITGA2B,JUN,JUNB,LTBP1,MGAM,MMP1,MPL,MS4A4A,NAMPT,NECTIN2,NFKBIA,NRP1,ORM1,OSM,PDGFA,PF4V1,PLA2G1B,PORCN,PROK2,PROS1,PTGS2,RGS1,RORC,SERPINF1,SIGLEC9,SOCS3,TFPI
Cell-To-Cell Signaling and Interaction	3.12E-06-4.47E-03	ACKR1,ANGPTL4,AREG,AXL,CCL23,CD40LG,CD80,CD83,CDKN1A,CEACAM1,CST3,CXCL2,CXCL8,CXCR3,DDIT4,DSC2,EGF,EGR1,FERMT2,FSTL1,GP1BB,HBEGF,HNF4A,ID3,IGHG1,IL36B,ITGA2B,JUN,JUNB,LTBP1,MGAM,MMP1,MPL,MYF5,NAMPT,NECTIN2,NFKBIA,NOS1AP,NRG1,NRP1,OPRK1,ORM1,OSM,PDGFA,PF4V1,PROS1,PTGS2,RGS1,S100P,SERPINF1,SIGLEC9,SLC1A3,SOCS3,STX1A,SUCNR1
Reproductive System Disease	4.57E-06-4.94E-03	ACKR1,ADM,ALDH1A1,AREG,CACNA2D3,CCL23,CD40LG,CDKN1A,CST3,CXCL2,CXCL8,CXCR3,CXCR6,DOK6,DSC2,DUSP1,ECRG4,EGF,EGR1,EPHA1,EREG,FAXDC2,FERMT2,FSTL1,G0S2,GGT7,GNG11,GNRHR,GSTA3,H2AC8,HBEGF,ID3,IL23R,JUN,JUNB,LTBP1,MGAM,mir-22,MMP1,MPL,NR4A2,NT5DC2,OLFML2B,OPRK1,OSM,PCDHGA4,PCDHGB6,PDGFA,PTGDS,PTGS2,RHOBTB1,RNF25,RORC,S100P,SERPINF1,SOCS3,TFPI,TM4SF1,TMEM119,TMEM151A,TMEM204,ZDHHC11
Skeletal and Muscular Disorders	4.95E-06-4.94E-03	ACKR1,ADAM18,ADM,ALDH1A1,ANKAR,AREG,CACNA1H,CACNA2D3,CCL23,CD40LG,CD80,CD83,CDKN1A,CST3,CXCL2,CXCL8,DOK6,DSC2,DUSP1,ECRG4,EGF,EGR1,FERMT2,FOSB,FSTL1,G0S2,GNG11,GNRHR,IGHG1,IL23R,JUN,LTBP1,mir-22,MMP1,MYF5,NAMPT,NFKBIA,NR4A2,NRG1,NRP1,OPRK1,OSM,P3H2,PCDHGA4,PCDHGB6,PLEC,PTGDS,PTGS2,RGS1,RORC,RYR1,SERPINF1,SLC1A3,SNORD3A,SOCS3,SPATC1,TFPI,TM4SF1,TPM2,TRIM10,TWNK
Hematopoiesis	6.84E-06-2.51E-03	ADM,AXL,CCL23,CD40LG,CD80,CD83,CDKN1A,CST3,CXCL8,CXCR3,EGF,FAXDC2,ID3,IL23R,ITCH,JUN,JUNB,LTBP1,MPL,NFKBIA,OSM,PROK2,PTGS2,RGS1,RORC,SOCS3
Lymphoid Tissue Structure and Development	6.84E-06-4.24E-03	ADM,AXL,CCL23,CD40LG,CD80,CD83,CDKN1A,CEACAM1,CST3,CXCL2,CXCL8,DUSP1,EGF,FAXDC2,ID3,IGF2BP3,IGHG1,IL23R,ITCH,ITGA2B,JUN,JUNB,LTBP1,MPL,NFKBIA,OSM,PORCN,PROK2,PTGS2,RORC,SOCS3
Inflammatory Disease	8.63E-06-4.76E-03	ADM,ALDH1A1,AREG,CACNA2D3,CCL23,CD40LG,CD80,CD83,CDKN1A,CEACAM1,CLEC4C,CST3,CXCL2,CXCL8,CXCR3,DOK6,DUSP1,ECRG4,EGF,FAXDC2,FOSB,FSTL1,G0S2,GNG11,GP1BB,HBEGF,IGHG1,IL23R,JUN,JUNB,LILRA4,LTBP1,MGAM,MMP1,MPL,NAMPT,NFKBIA,NMNAT2,NR4A2,NRP1,OPRK1,OSM,P3H2,PLA2G1B,PROK2,PTGDS,PTGS2,RGS1,RHOBTB1,RORC,SLC1A3,SNORD3A,SOCS3,TPM2,TRIM10,TRIM58,XK
Antimicrobial Response	9.91E-06-1.95E-03	APOBEC3D,CD40LG,CST9,CXCL8,DDIT4,EXOSC5,H2BC21,H2BC8,IL23R,OPRK1,OSM,PLA2G1B,PQBP1,ZDHHC11
Organ Development	1.11E-05-4.08E-03	ADM,AREG,AXL,CCL23,CD40LG,CD80,CD83,CDKN1A,CXCL8,CXCR3,EGF,EREG,FAXDC2,FSTL1,GNRHR,HBEGF,HNF4A,ID3,IL23R,ITCH,JUN,JUNB,LTBP1,MGAM,MPL,NDRG2,NFKBIA,NR4A2,NRG1,OPRK1,OSM,PLA2G1B,PTGS2,RORC,SOCS3,TFPI
Reproductive System Development and Function	1.35E-05-1.21E-03	AREG,CXCL8,EGF,EREG,GNRHR,HBEGF,NRG1,OSM
Cell Death and Survival	1.71E-05-5E-03	ADM,ALDH1A1,ANGPTL4,AREG,ARFIP2,AXL,CD40LG,CD80,CDKN1A,CEACAM1,CRIP2,CST3,CXCL8,CXCR3,DDIT4,DUSP1,EGF,EGR1,EREG,FHL2,FOSB,FSTL1,G0S2,GNRHR,HBEGF,HNF4A,ID3,IGF2BP3,IGHG1,IL23R,ITCH,JUN,JUNB,KISS1,LTBP1,MIA,mir-22,MMP1,MPL,NAMPT,NDRG2,NECTIN2,NFKBIA,NR4A2,NRG1,NRP1,OSM,PDGFA,PLK5,PORCN,PQBP1,PROK2,PTGDS,PTGS2,SERPINF1,SIGLEC9,SIRT4,SOCS3,TENT5C,TFPI,UQCRC1
Hair and Skin Development and Function	2.8E-05-4.05E-03	AREG,CDKN1A,CXCL8,EGF,EGR1,EREG,FSTL1,HBEGF,HNF4A,IGF2BP3,JUN,MIA,MMP1,NFKBIA,NRG1,OSBP2,OSM,PTGS2,SEC14L2,SERPINF1,SOCS3
Embryonic Development	3.99E-05-4.9E-03	AXL,CCL23,CD40LG,CD80,CD83,CDKN1A,CXCL8,EGF,FAXDC2,FERMT2,FSTL1,HAND1,HBEGF,HNF4A,ID3,IGF2BP3,IL23R,ITCH,JUN,JUNB,LTBP1,MMP1,MPL,MYF5,NFKBIA,NR4A2,NRG1,OSBP2,OSM,PDGFA,PTGS2,RORC,SERPINF1,SOCS3,TPM2
Nervous System Development and Function	4.19E-05-4.47E-03	AREG,CD80,CXCL8,EGF,FSTL1,HBEGF,JUN,mir-22,NFKBIA,NOS1AP,NRG1,OPRK1,OSM,PDGFA,PTGS2,SERPINF1,SLC1A3,STX1A
Organismal Functions	5.17E-05-1.35E-03	ADM,CD40LG,CXCL8,EGF,EREG,GP1BB,HNF4A,MMP1,NRG1,PDGFA,PROS1,SERPINF1,TFPI
Free Radical Scavenging	6.25E-05-6.25E-05	ADM,CD40LG,CDKN1A,CXCL8,DDIT4,EGF,ITCH,JUN,NFKBIA,SIRT4
Molecular Transport	6.25E-05-4.85E-03	ADM,CD40LG,CDKN1A,CXCL8,DDIT4,EGF,EGR1,FOSB,HNF4A,ITCH,JUN,NFKBIA,NRG1,OSM,PLA2G1B,PTGS2,SIRT4,SYTL4
Cell Morphology	7.38E-05-3.66E-03	ACKR1,ANGPTL4,ARFIP2,AXL,CACNA1H,CDKN1A,CXCL8,CXCR3,DUSP1,DZIP1L,EGF,EHD2,FERMT2,HBEGF,ID3,JUN,MAPK15,NRG1,NRP1,PACSIN1,PDXP,PLK5,SERPINF1,TM4SF1
Infectious Diseases	8.35E-05-3.99E-03	ADM,APC2,APOL4,ARFIP2,AXL,B3GALT2,B4GALNT4,CACNA2D3,CD40LG,CD80,CDKN1A,CEACAM1,CST3,CXCL2,CXCL8,CXCR3,CXCR6,DMAP1,DOK6,DTX2,DUSP1,EGF,EGR1,EXOSC5,H2BC21,HEMGN,HNF4A,IL23R,ITCH,ITGA2B,JUN,JUNB,MGAM,MMP1,MPL,MS4A4A,NAMPT,NFKBIA,NR4A2,NRG1,NRP1,OPRK1,ORM1,PLOD2,PROS1,PTGS2,RGS1,S100P,SEC14L2,SLC1A3,SOCS3,TENT5C,TRIM58,UQCRC1,XK
DNA Replication, Recombination, and Repair	9.18E-05-1.59E-03	ADM,AREG,CD40LG,CDKN1A,CXCL8,CXCR3,DUSP1,EGF,EREG,HBEGF,JUN,NFKBIA,NRG1,OSM,PTGS2,TWNK
Nutritional Disease	1.31E-04-1.31E-04	ADM2,ANGPTL4,CACNA1H,CACNA2D3,CXCL2,CXCL8,EHD2,GNB3,GNRHR,GP1BB,IL23R,MGAM,NAMPT,NR4A2,OPRK1,PTGS2,RORC
Cell-mediated Immune Response	1.32E-04-4.97E-04	AXL,CD40LG,CD80,CD83,ID3,IL23R,ITCH,JUNB,LTBP1,NFKBIA,RORC,SOCS3
Cardiovascular Disease	1.68E-04-4.26E-03	ADM,ANGPTL4,CACNA1H,CACNA2D3,CD40LG,CDKN1A,CST3,CXCL8,DSC2,DUSP1,EGF,EGR1,EREG,FHL2,FOSB,GNRHR,HAND1,HBEGF,ITGA2B,JUN,JUNB,MGAM,mir-22,MMP1,MPL,NAMPT,NFKBIA,NRG1,OPRK1,OSM,PDGFA,PLEC,PROS1,PTGS2,RGS1,SERPINF1,SOCS3,TFPI
Hepatic System Disease	2.07E-04-3.94E-03	CD40LG,CXCL8,CXCR3,EGF,HBEGF,IL23R,JUN,MGAM,MPL,OPRK1,PTGS2,RORC,SOCS3
Cellular Compromise	2.12E-04-3.77E-03	AREG,CD40LG,CDKN1A,CXCL2,CXCL8,HBEGF,LTBP1,NFKBIA,TFPI
Cell Signaling	2.74E-04-2.68E-03	ADM,CLEC4C,DUSP1,EGF,HBEGF,IL36B,ITGA2B,JUNB,MMP1,NFKBIA,NOS1AP,NRG1,OSM,PTGS2,SOCS3,TFPI
Nucleic Acid Metabolism	3.67E-04-3.67E-04	CD40LG,CDKN1A,EGF,HBEGF,PTGS2
Organ Morphology	7.19E-04-9.17E-04	AREG,CACNA2D3,DUSP1,FHL2,HAND1,HBEGF,JUN,NFKBIA,OSM,PTGS2,SOCS3
Visual System Development and Function	7.34E-04-7.34E-04	EGF,HBEGF
Hematological Disease	8.54E-04-4.24E-03	FHL2,JUN,MPL,PDGFA,PLOD2,PROS1,PTGS2,TFPI,TM4SF1
Digestive System Development and Function	9.17E-04-4.08E-03	AREG,CXCL8,CXCR3,EGF,HBEGF,HNF4A,IL23R,JUN,MGAM,MPL,OPRK1,OSM,PTGS2,RORC,SOCS3
Hepatic System Development and Function	9.17E-04-4.08E-03	AREG,CXCL8,CXCR3,EGF,HBEGF,HNF4A,IL23R,JUN,MGAM,MPL,OPRK1,OSM,PTGS2,RORC,SOCS3
Ophthalmic Disease	9.78E-04-9.78E-04	MYF5,NR4A2,RYR1,SLC1A3,TWNK
Endocrine System Disorders	1.22E-03-2.14E-03	CD80,EGR1,FOSB,GSTA3,JUN,JUNB,NDRG2,NFKBIA,SOCS3
Renal and Urological Disease	1.46E-03-4.71E-03	ADM,ALDH1A1,ASIC4,CACNA2D3,CD80,CDKN1A,CST3,CXCL8,EGF,GNB3,HBEGF,JUNB,OPRK1,PTGDS,PTGS2,TFPI
Developmental Disorder	1.81E-03-4.9E-03	AGXT,CXCL8,EGF,PEX12,PTGS2,RYR1,TPM2
Post-Translational Modification	1.81E-03-3.65E-03	ADM2,CDKN1A,CLEC4C,CXCL8,DUSP1,EGF,EPHA1,EREG,FAM20A,FAXDC2,ITGA2B,MAPK15,MMP1,NRG1,NRP1,OSM
Cellular Assembly and Organization	1.94E-03-4.24E-03	ACKR1,ADM,ANGPTL4,ARFIP2,CACNA1H,CDKN1A,CXCL8,CXCR3,DZIP1L,EGF,HBEGF,JUN,MAPK15,NRG1,NRP1,PACSIN1,PDXP,PLK5,SERPINF1,TM4SF1
Energy Production	2.03E-03-2.1E-03	ALDH1A1,G0S2,NR4A2,PLA2G1B,PTGS2,SERPINF1,SIRT4
Renal and Urological System Development and Function	2.51E-03-3.59E-03	CD80,CDKN1A,CXCL8,EGF,HBEGF,HNF4A,IGF2BP3,ITGA2B,JUN,NRP1,OSBP2,PTGS2,SOCS3
Respiratory Disease	2.97E-03-2.97E-03	CST3,CXCL8,DDIT4,EGR1,JUN,MMP1,OPRK1,PORCN,PTGS2
Hereditary Disorder	3.33E-03-4.9E-03	AGXT,DSC2,PEX12,PLEC,PTGS2,RYR1,TPM2
Organismal Survival	3.38E-03-3.38E-03	CACNA2D3,DSC2,ITGA2B,MGAM,PTGS2
Protein Trafficking	3.82E-03-3.82E-03	CD40LG,EGF,EGR1,FARSA,JUN,NFKBIA,NRG1
Metabolic Disease	4.9E-03-4.9E-03	AGXT,PEX12,PTGS2
