# Supplementary material for: Immune Cell-Related Genes in Juvenile Idiopathic Arthritis Identified Using Transcriptomic and Single-Cell Sequencing Data
Source: Int J Mol Sci. 2023 Jun 25;24(13):10619. doi: 10.3390/ijms241310619 (PMC10342059; doi:10.3390/ijms241310619)
Supplement: Supplementary file 1 [file ijms-24-10619-s001.zip › Supplementary tables/Table S8.xls]

## Sheet: Sheet0
Master Regulator	Expr Log Ratio	Molecule Type	Participating regulators	Depth	Predicted Activation	Activation z-score	p-value of overlap	Network bias-corrected p-value	Target Molecules in Dataset	Causal network	Target-connected regulators	ADM	ALDH1A1	ANGPTL4	AREG	ATP2B1-AS1	AXL	CCL23	CD40LG	CD80	CD83	CDKN1A	CEACAM1	CRIP2	CXCL2	CXCL8	CXCR3	CXCR6	DDIT4	DSC2	DUSP1	EGF	EGR1	EHD2	ELOVL7	EREG	FERMT2	FHL2	FOSB	FSTL1	G0S2	GNG11	GNRHR	H2AC8	H2BC21	HBEGF	HNF4A	HOXC9	ID3
TLR7/8		group	TLR7/8	1	Activated	2	0.000962	0.0478	ATP2B1-AS1,EREG,PTGS2,RGS1	4 (1)	1			0	0	0	0	1	0	0	0	0	0	0	0	0	0	0	0	0	0	0	0	0	0	0	0	1	0	0	0	0	0	0	0	0	0	0	0
STAT		group	STAT	1	Activated	2	0.000304	0.0484	CDKN1A,JUNB,MMP1,SOCS3	4 (1)	1	CSF2,CSF3R,EGF,ERBB4,IL12A,IL3,Pdgf (complex),TSLP,VEGFA	CGP77675,IL1A,PTPN2	0	0	0	0	0	0	0	0	0	0	1	0	0	0	0	0	0	0	0	0	0	0	0	0	0	0	0	0	0	0	0	0	0	0	0	0
carbonyl cyanide m-chlorophenyl hydrazone		chemical toxicant	carbonyl cyanide m-chlorophenyl hydrazone	1	Activated	2.236	0.000249	0.0164	CXCL8,DDIT4,GNG11,NAMPT,PTGS2	5 (1)	1			0	0	0	0	0	0	0	0	0	0	0	0	0	0	1	0	0	1	0	0	0	0	0	0	0	0	0	0	0	0	1	0	0	0	0	0
NFAT5		transcription regulator	NFAT5	1	Activated	2	0.000228	0.0197	AREG,DDIT4,EREG,NRG1	4 (1)	1	MAPK14		0	0	0	1	0	0	0	0	0	0	0	0	0	0	0	0	0	1	0	0	0	0	0	0	1	0	0	0	0	0	0	0	0	0	0	0
PPRC1		transcription regulator	PPRC1	1	Activated	2.236	0.00015	0.0075	CXCL8,DDIT4,GNG11,NAMPT,PTGS2	5 (1)	1	carbonyl cyanide m-chlorophenyl hydrazone		0	0	0	0	0	0	0	0	0	0	0	0	0	0	1	0	0	1	0	0	0	0	0	0	0	0	0	0	0	0	1	0	0	0	0	0
Raf		group	Raf	1	Activated	2	0.000142	0.0338	AREG,CDKN1A,EGF,JUN	4 (1)	1	FGF2,HGF,RRM1	CH5126766,Go 6976,L-779450,MLN2480,PD98059,XL281	0	0	0	1	0	0	0	0	0	0	1	0	0	0	0	0	0	0	0	0	1	0	0	0	0	0	0	0	0	0	0	0	0	0	0	0
di(2-ethylhexyl) phthalate		chemical toxicant	di(2-ethylhexyl) phthalate	1	Activated	2	0.000119	0.0249	CXCL8,EGR1,FOSB,JUN	4 (1)	1			0	0	0	0	0	0	0	0	0	0	0	0	0	0	1	0	0	0	0	0	0	1	0	0	0	0	0	1	0	0	0	0	0	0	0	0
ceramide		chemical - endogenous mammalian	ceramide	1	Activated	2	0.000119	0.0218	CXCL8,JUN,MMP1,PTGS2	4 (1)	1	APOC1,D609,FGF2,L-glutamic acid,sphingomyelinase	CSF2,EGF,growth factor	0	0	0	0	0	0	0	0	0	0	0	0	0	0	1	0	0	0	0	0	0	0	0	0	0	0	0	0	0	0	0	0	0	0	0	0
laminaran		chemical drug	laminaran	1	Activated	2.236	8.46e-05	0.0181	CXCL8,ELOVL7,EREG,G0S2,PTGS2	5 (1)	1			0	0	0	0	0	0	0	0	0	0	0	0	0	0	1	0	0	0	0	0	0	0	0	1	1	0	0	0	0	1	0	0	0	0	0	0
Lh		complex	Lh	1	Activated	2.646	7.3e-05	0.0301	AREG,CXCL8,DUSP1,EREG,GNRHR,PTGS2,TPM2	7 (1)	1	GNRH,hemin	IL1	0	0	0	1	0	0	0	0	0	0	0	0	0	0	1	0	0	0	0	1	0	0	0	0	1	0	0	0	0	0	0	1	0	0	0	0
CFI-402257		chemical drug	CFI-402257	1	Activated	2.236	5.03e-05	0.0326	AREG,CXCL2,CXCL8,EREG,MMP1	5 (1)	1			0	0	0	1	0	0	0	0	0	0	0	0	0	1	1	0	0	0	0	0	0	0	0	0	1	0	0	0	0	0	0	0	0	0	0	0
SB 216763		chemical drug	SB 216763	1	Activated	2.236	3.78e-05	0.02	CXCL8,FOSB,NR4A2,PTGS2,RGS1	5 (1)	1			0	0	0	0	0	0	0	0	0	0	0	0	0	0	1	0	0	0	0	0	0	0	0	0	0	0	0	1	0	0	0	0	0	0	0	0
kainic acid		chemical toxicant	kainic acid	1	Activated	2.236	2.79e-05	0.002	EGR1,FOSB,JUN,JUNB,PTGS2	5 (1)	1			0	0	0	0	0	0	0	0	0	0	0	0	0	0	0	0	0	0	0	0	0	1	0	0	0	0	0	1	0	0	0	0	0	0	0	0
palbociclib		chemical drug	palbociclib	1	Activated	2.646	2.66e-05	0.0278	CD83,CDKN1A,DUSP1,EGR1,JUN,JUNB,NR4A2	7 (1)	1			0	0	0	0	0	0	0	0	0	1	1	0	0	0	0	0	0	0	0	1	0	1	0	0	0	0	0	0	0	0	0	0	0	0	0	0
PTH		other	PTH	1	Activated	2.449	2.06e-05	0.0191	AREG,DUSP1,FOSB,JUN,NR4A2,PTGS2	6 (1)	1	cyclosporin A,dexamethasone,DRD1,HGF,NR3C2		0	0	0	1	0	0	0	0	0	0	0	0	0	0	0	0	0	0	0	1	0	0	0	0	0	0	0	1	0	0	0	0	0	0	0	0
MAP3K1		kinase	MAP3K1	1	Activated	2.236	2.01e-05	0.0377	CXCL8,DUSP1,EGR1,JUN,PTGS2	5 (1)	1	ECSIT,EGF,IL1,Raf	E 6201,SP600125	0	0	0	0	0	0	0	0	0	0	0	0	0	0	1	0	0	0	0	1	0	1	0	0	0	0	0	0	0	0	0	0	0	0	0	0
N-acetylsphingosine		chemical reagent	N-acetylsphingosine	1	Activated	2.236	1.41e-05	0.0218	CDKN1A,CXCL8,JUN,MMP1,PTGS2	5 (1)	1			0	0	0	0	0	0	0	0	0	0	1	0	0	0	1	0	0	0	0	0	0	0	0	0	0	0	0	0	0	0	0	0	0	0	0	0
ELK1		transcription regulator	ELK1	1	Activated	2.449	1.26e-05	0.0112	CDKN1A,EGR1,FOSB,JUN,JUNB,PTGS2	6 (1)	1	arsenite,CAMP,cigarette smoke,EGF,EPHA2,ERK,FGF2,HLX,MAPK14,PDGF BB,Raf,RAF1	bisindolylmaleimide I,D609,dexamethasone,DUSP1,filgrastim,PD98059,RHEB,U0126	0	0	0	0	0	0	0	0	0	0	1	0	0	0	0	0	0	0	0	0	0	1	0	0	0	0	0	1	0	0	0	0	0	0	0	0
CG		complex	CG	1	Activated	2.673	9.91e-06	0.0152	ALDH1A1,AREG,CXCL8,DUSP1,EGR1,EREG,G0S2,JUN,JUNB,MMP1,PORCN,PTGS2,SOCS3,TM4SF1	14 (1)	1	dexamethasone		0	-1	0	1	0	0	0	0	0	0	0	0	0	0	1	0	0	0	0	1	0	1	0	0	1	0	0	0	0	1	0	0	0	0	0	0
MAPK3		kinase	MAPK3	1	Activated	2.449	7.34e-06	0.0241	CXCL8,EGR1,FOSB,JUN,MMP1,PTGS2	6 (1)	1	4-hydroxytamoxifen,AREG,CG,cigarette smoke,CSF2,CYLD,dihydrotestosterone,dimaprit,EGF,Eotaxin,ERBB4,F2,FGF10,FGF2,GNRH,GPER1,HGF,IL1,IL1A,IL3,Integrin,L-glutamic acid,Lh,MAP3K1,murabutide,Pdgf (complex),Raf,RAF1,RAPGEF3,TPSD1,TREM1,TRH,VEGFA	15(S)-HETE,bisindolylmaleimide I,budesonide,COL18A1,D609,DUSP9,EPHA2,Go 6976,PD98059,prostaglandin D2,PTPRR,RB1,Ro31-8220,SP600125,U0126	0	0	0	0	0	0	0	0	0	0	0	0	0	0	1	0	0	0	0	0	0	1	0	0	0	0	0	1	0	0	0	0	0	0	0	0
T-5224		chemical reagent	T-5224	1	Activated	2.333	6.48e-06	0.0013	ANGPTL4,AREG,CXCL8,EGR1,EREG,JUN,PORCN,PTGS2,SOCS3	9 (1)	1			0	0	-1	1	0	0	0	0	0	0	0	0	0	0	1	0	0	0	0	0	0	1	0	0	1	0	0	0	0	0	0	0	0	0	0	0
HOXB9		transcription regulator	HOXB9	1	Activated	2	4.95e-06	0.0014	AREG,CXCL8,EREG,NRG1	4 (1)	1			0	0	0	1	0	0	0	0	0	0	0	0	0	0	1	0	0	0	0	0	0	0	0	0	1	0	0	0	0	0	0	0	0	0	0	0
mycophenolic acid		chemical drug	mycophenolic acid	1	Activated	2.121	3.77e-06	0.0243	ADM,CDKN1A,CXCL8,DUSP1,HBEGF,ID3,MGAM,PTGS2	8 (1)	1			1	0	0	0	0	0	0	0	0	0	1	0	0	0	1	0	0	0	0	1	0	0	0	0	0	0	0	0	0	0	0	0	0	0	1	0
GPER1		G-protein coupled receptor	GPER1	1	Activated	2.646	2.15e-06	0.0038	DDIT4,DUSP1,EGR1,FOSB,JUN,NFKBIA,NR4A2	7 (1)	1	4-hydroxytamoxifen,dexamethasone,EGF		0	0	0	0	0	0	0	0	0	0	0	0	0	0	0	0	0	1	0	1	0	1	0	0	0	0	0	1	0	0	0	0	0	0	0	0
FGF2		growth factor	FGF2	1	Activated	3.606	1.75e-06	0.0481	ANGPTL4,AREG,CDKN1A,EGR1,HBEGF,ID3,JUN,JUNB,MMP1,NR4A2,PTGS2,TFPI,UGT2B17	13 (1)	1	15(S)-HETE,5'-methylthioadenosine,APOC1,CAMP,EGF,EPAS1,HEIH,HOXB9,IL1A,L-glutamic acid,MIR31HG,quizartinib,RASSF1	COL18A1,DACH1,dexamethasone,H89,PD98059,pentosan polysulfate	0	0	1	1	0	0	0	0	0	0	1	0	0	0	0	0	0	0	0	0	0	1	0	0	0	0	0	0	0	0	0	0	0	0	1	0
cobalt chloride		chemical reagent	cobalt chloride	1	Activated	2.828	9.82e-07	0.0054	ADM,CDKN1A,CXCL8,DDIT4,DUSP1,PTGS2,RGS1,SERPINF1	8 (1)	1			1	0	0	0	0	0	0	0	0	0	1	0	0	0	1	0	0	1	0	1	0	0	0	0	0	0	0	0	0	0	0	0	0	0	0	0
EPHA2		kinase	EPHA2	1	Activated	2.449	7.52e-07	0.0006	CXCL2,DUSP1,EGR1,FOSB,JUN,JUNB	6 (1)	1	DBF4,EGF,HGF,MAP3K9,NEK6,NEK7,ULK1,ULK2	bexarotene,STK11	0	0	0	0	0	0	0	0	0	0	0	0	0	1	0	0	0	0	0	1	0	1	0	0	0	0	0	1	0	0	0	0	0	0	0	0
cigarette smoke		chemical toxicant	cigarette smoke	1	Activated	3	6.85e-07	0.0326	ADM,AREG,CDKN1A,CXCL8,EGR1,JUN,MMP1,NRG1,PTGS2	9 (1)	1			1	0	0	1	0	0	0	0	0	0	1	0	0	0	1	0	0	0	0	0	0	1	0	0	0	0	0	0	0	0	0	0	0	0	0	0
F2		peptidase	F2	1	Activated	3.742	5.35e-07	0.0169	ANGPTL4,CDKN1A,CXCL8,DUSP1,EGR1,FOSB,HBEGF,JUN,MMP1,NFKBIA,OSM,PDGFA,PROS1,PTGS2	14 (1)	1	DIRAS3	TRH	0	0	1	0	0	0	0	0	0	0	1	0	0	0	1	0	0	0	0	1	0	1	0	0	0	0	0	1	0	0	0	0	0	0	1	0
ECSIT		transcription regulator	ECSIT	1	Activated	2.449	3.75e-07	0.0051	CD83,CXCL8,JUNB,NFKBIA,NR4A2,PTGS2	6 (1)	1			0	0	0	0	0	0	0	0	0	1	0	0	0	0	1	0	0	0	0	0	0	0	0	0	0	0	0	0	0	0	0	0	0	0	0	0
EGR1	0.804	transcription regulator	EGR1	1	Activated	2.333	3.01e-07	0.0131	AREG,CD40LG,CDKN1A,CXCL8,EREG,HBEGF,JUN,PDGFA,PTGS2	9 (1)	1	1-palmitoyl-2-arachidonyl-sn-glycero-3-phosphorylcholine,15(S)-HETE,4-hydroxytamoxifen,4-nitroquinoline-1-oxide,6,7-dinitroquinoxaline-2,3-dione,AGR2,amphetamine,arsenite,CG,cigarette smoke,CSF2,cyclosporin A,dexamethasone,di(2-ethylhexyl) phthalate,DRD1,EGF,ELK1,EPHA2,F2,FGF19,GNRH,GPER1,HGF,IL1,INTS11,kainic acid,L-glutamic acid,leukotriene D4,LINC01139,LYL1,MAP3K1,MAPK3,methylphenidate,muscari…	DACH1,ERBB4,ethylene glycol tetraacetic acid,H89,HLX,NAB1,PD98059,RB1,Ro31-8220,SCH 58261,SFTPA1,trans-hydroxytamoxifen,U0126,WBP2	0	0	0	1	0	0	0	-1	0	0	1	0	0	0	1	0	0	0	0	0	0	0	0	0	1	0	0	0	0	0	0	0	0	0	1	0
HGF		growth factor	HGF	1	Activated	3.3	2.67e-07	0.0195	ANGPTL4,CDKN1A,CXCL2,CXCL8,DUSP1,EGR1,FOSB,HBEGF,JUN,JUNB,MMP1,NAMPT,NR4A2,NRG1,NRP1,PDGFA,PTGS2,SOCS3	18 (1)	1	arsenite,bucladesine,CSF2,FGF2,HPSE,IL1,IL3,MIR31HG	COL18A1,dexamethasone,MUC1	0	0	1	0	0	0	0	0	0	0	-1	0	0	1	1	0	0	0	0	1	0	1	0	0	0	0	0	1	0	0	0	0	0	0	1	0
phorbol esters		chemical - other	phorbol esters	1	Activated	2.333	1.92e-07	0.0024	CXCL8,DUSP1,EGR1,JUN,JUNB,OSM,PDGFA,PTGDS,PTGS2	9 (1)	1			0	0	0	0	0	0	0	0	0	0	0	0	0	0	1	0	0	0	0	1	0	1	0	0	0	0	0	0	0	0	0	0	0	0	0	0
EGF	0.842	growth factor	EGF	1	Activated	3.3	1.71e-07	0.0406	ANGPTL4,AREG,CDKN1A,CXCL8,DUSP1,EGR1,EREG,FOSB,GNRHR,HBEGF,JUN,JUNB,MMP1,NR4A2,NRG1,NRP1,PTGS2,UGT2B17	18 (1)	1	TFCP2	AGN 190299,PD98059,U0126	0	0	1	1	0	0	0	0	0	0	1	0	0	0	1	0	0	0	0	1	0	1	0	0	1	0	0	1	0	0	0	-1	0	0	1	0
APP		other	APP	1	Activated	3.464	1.35e-07	0.0097	CDKN1A,CXCL2,CXCL8,FOSB,JUN,JUNB,MMP1,NAMPT,OSM,PDXP,PTGS2,SERPINF1	12 (1)	1	CSF,dexamethasone,IL1,phorbol esters,prostaglandin E2	APOA1,H89,nimesulide,TO-901317	0	0	0	0	0	0	0	0	0	0	1	0	0	1	1	0	0	0	0	0	0	0	0	0	0	0	0	1	0	0	0	0	0	0	0	0
STAT3		transcription regulator	STAT3	1	Activated	2.183	1.19e-07	0.0374	ADM,ALDH1A1,ANGPTL4,CDKN1A,CXCL8,DDIT4,DUSP1,EGR1,IL23R,JUNB,MMP1,NAMPT,NR4A2,NRP1,PTGS2,RORC,SOCS3	17 (1)	1	1-palmitoyl-2-arachidonyl-sn-glycero-3-phosphorylcholine,15(S)-HETE,2'-fucosyllactose,ANXA1,APOA1,APOC1,APP,bucladesine,butaprost,CD276,ceruletide,cobalt chloride,CpG ODN D-19,CSF2,CSF3R,cysteamine,dexamethasone,dextran sulfate,EGF,Eotaxin,ERK,F2,GRK6,growth factor,HES1,HPSE,IL10R,IL13RA1,IL17RA,IL1A,IL3,Il3r,IL6 receptor,kainic acid,MAP3K1,MAPK14,MAPK3,MAZ,MHC Class I (complex),miR-1468-5p (miRN…	5'-methylthioadenosine,AT-9283,AZ-960,AZD1480,beta-escin,bexarotene,bisindolylmaleimide I,BMP10,CIMO,CISH,COL18A1,DACH1,dihematoporphyrin ether,DIRAS3,EYA2,Go 6976,GW3965,H89,LMT-28,matrine,miR-125b-5p (and other miRNAs w/seed CCCUGAG),miR-9-5p (and other miRNAs w/seed CUUUGGU),momelotinib,PD173074,PD98059,RAPGEF3,SB 216763,SD-1008,tamatinib,tirbanibulin,tyrphostin AG490,U0126,WP1066	1	-1	1	0	0	0	0	0	0	0	1	0	0	0	1	0	0	1	0	1	0	1	0	0	0	0	0	0	0	0	0	0	0	0	0	0
leukotriene D4		chemical - endogenous mammalian	leukotriene D4	1	Activated	2.828	1.17e-07	0.0047	CXCL2,CXCL8,DUSP1,EGR1,HBEGF,MMP1,NR4A2,PTGS2	8 (1)	1			0	0	0	0	0	0	0	0	0	0	0	0	0	1	1	0	0	0	0	1	0	1	0	0	0	0	0	0	0	0	0	0	0	0	1	0
prexasertib		chemical drug	prexasertib	1	Activated	2.333	9.31e-08	0.0017	ADM,CDKN1A,DUSP1,EGR1,MPL,NFKBIA,OSM,PTGS2,SIRT4	9 (1)	1			1	0	0	0	0	0	0	0	0	0	1	0	0	0	0	0	0	0	0	1	0	1	0	0	0	0	0	0	0	0	0	0	0	0	0	0
6,7-dinitroquinoxaline-2,3-dione		chemical reagent	6,7-dinitroquinoxaline-2,3-dione	1	Activated	2	7.91e-08	0.0001	EGR1,FOSB,JUN,JUNB	4 (1)	1			0	0	0	0	0	0	0	0	0	0	0	0	0	0	0	0	0	0	0	0	0	1	0	0	0	0	0	1	0	0	0	0	0	0	0	0
PDGF BB		complex	PDGF BB	1	Activated	3.464	7.32e-08	0.0057	CXCL8,DUSP1,EGR1,FOSB,JUN,JUNB,MMP1,NAMPT,NR4A2,PTGS2,RGS1,SOCS3	12 (1)	1			0	0	0	0	0	0	0	0	0	0	0	0	0	0	1	0	0	0	0	1	0	1	0	0	0	0	0	1	0	0	0	0	0	0	0	0
IL1		group	IL1	1	Activated	3.638	6.47e-08	0.0411	AREG,CCL23,CD40LG,CDKN1A,CEACAM1,CXCL2,CXCL8,DUSP1,EGR1,JUN,MMP1,NRG1,ORM1,PDGFA,PTGS2,SOCS3,UGT2B17	17 (1)	1	EGF,F2,IL1A,ITGB1,kainic acid,levamisole,methamphetamine,Pdgf (complex),phorbol esters,WBP2	dexamethasone,TOLLIP,U0126,zidovudine	0	0	0	1	0	0	1	-1	0	0	1	1	0	1	1	0	0	0	0	1	0	1	0	0	0	0	0	0	0	0	0	0	0	0	0	0
5-O-mycolyl-beta-araf-(1->2)-5-O-mycolyl-alpha-araf-(1->1')-glycerol		chemical - endogenous non-mammalian	5-O-mycolyl-beta-araf-(1->2)-5-O-mycolyl-alpha-araf-(1->1')-glycerol	1	Activated	3.162	4.23e-08	0.0018	CD83,CXCL2,CXCL8,DUSP1,HBEGF,MMP1,NAMPT,PTGS2,RGS1,SOCS3	10 (1)	1			0	0	0	0	0	0	0	0	0	1	0	0	0	1	1	0	0	0	0	1	0	0	0	0	0	0	0	0	0	0	0	0	0	0	1	0
CSF2		cytokine	CSF2	1	Activated	2.5	2.39e-08	0.0098	CCL23,CD40LG,CD80,CD83,CDKN1A,CEACAM1,CXCL2,CXCL8,CXCR3,EGR1,HBEGF,MMP1,NFKBIA,OSM,PTGS2,SOCS3	16 (1)	1	APP,calcimycin,CAMP,IL3,MAP3K1,Nfat (family),PAEP,prostaglandin D2,Salmonella enterica serotype abortus equi lipopolysaccharide,TSLP	dexamethasone,DUSP1,EHF,fluticasone propionate,PD98059,SATB1,SP600125	0	0	0	0	0	0	1	-1	-1	1	1	1	0	1	1	-1	0	0	0	0	0	1	0	0	0	0	0	0	0	0	0	0	0	0	1	0
TREM1		transmembrane receptor	TREM1	1	Activated	2.673	1.73e-08	0.0008	AREG,CCL23,CD83,CXCL2,CXCL8,EGR1,ELOVL7,FERMT2,HBEGF,MMP1,NR4A2,PTGS2,RGS1,SLC1A3	14 (1)	1	prostaglandin E2		0	0	0	1	0	0	-1	0	0	1	0	0	0	1	1	0	0	0	0	0	0	1	0	1	0	1	0	0	0	0	0	0	0	0	1	0
MAPK14		kinase	MAPK14	1	Activated	2.714	1.17e-08	0.0032	CD80,CD83,CXCL2,CXCL8,DUSP1,JUN,JUNB,MMP1,NRP1,PTGS2,SOCS3	11 (1)	1	4-hydroxytamoxifen,arsenite,calcimycin,ceramide,CG,CSF2,dexamethasone,EGF,Eotaxin,F2,FGF2,filgrastim,HGF,IL1A,ITGB1,leukotriene D4,MAP3K1,N-acetylsphingosine,N-Cadherin,PDGF BB,phorbol esters,prostaglandin E2,SB 216763,TPSD1,triptolide,VEGFA	bisindolylmaleimide I,cyclosporin A,DUSP9,ethylene glycol tetraacetic acid,MKP1/5,MUC1,sorafenib analog BB1,T-5224,talmapimod,UM101	0	0	0	0	0	0	0	0	-1	1	0	0	0	1	1	0	0	0	0	1	0	0	0	0	0	0	0	0	0	0	0	0	0	0	0	0
ERK		group	ERK	1	Activated	3.207	1.12e-08	0.0074	AREG,AXL,CDKN1A,CXCL2,CXCL8,DUSP1,EGR1,EREG,HBEGF,ITGA2B,JUN,JUNB,MMP1,PTGS2	14 (1)	1	adrenoceptor,apogossypolone,arsenite,atosibanum,bucladesine,buserelin,calcimycin,CAMP,carvedilol,CCR1,ceramide,cigarette smoke,cobalt chloride,cyclosporin A,dactolisib,EGF,ethylene glycol tetraacetic acid,F2,galactosylceramide-alpha,GNRH,GPER1,HGF,HPSE,IL1,IL1A,IL3,IL3RA,Integrin,ITGB1,KMT2A,L-glutamic acid,leukotriene D4,MAP3K1,MAPK3,mevalonic acid,NMUR1,NMUR2,Pdgf (complex),PDGF BB,PDGFD,PELI2,…	APP,Beta ark,bisindolylmaleimide I,dexamethasone,DUSP9,ERBB4,Go 6976,KN 93,lapatinib,p38 Sapk,PD173074,PD98059,perindopril,RASSF1,U0126	0	0	0	1	0	1	0	0	0	0	-1	0	0	1	1	0	0	0	0	1	0	1	0	0	1	0	0	0	0	0	0	0	0	0	1	0
Salmonella enterica serotype abortus equi lipopolysaccharide		chemical toxicant	Salmonella enterica serotype abortus equi lipopolysaccharide	1	Activated	3.742	6.09e-09	0.0003	AREG,CCL23,CXCL2,EGR1,ELOVL7,EREG,FERMT2,G0S2,MMP1,NR4A2,PTGS2,RGS1,SLC1A3,SOCS3	14 (1)	1			0	0	0	1	0	0	1	0	0	0	0	0	0	1	0	0	0	0	0	0	0	1	0	1	1	1	0	0	0	1	0	0	0	0	0	0
IL1A		cytokine	IL1A	1	Activated	3.5	4.67e-10	0.0024	ALDH1A1,CD80,CD83,CDKN1A,CXCL2,CXCL8,FOSB,GNRHR,IL36B,JUN,JUNB,MMP1,NFKBIA,PDGFA,PTGS2,UGT2B17	16 (1)	1	5-O-mycolyl-beta-araf-(1->2)-5-O-mycolyl-alpha-araf-(1->1')-glycerol,carbonyl cyanide m-chlorophenyl hydrazone,CFI-402257,CSF,laminaran,MIR31HG,OSCAR,PPRC1,prostaglandin D2,Salmonella enterica serotype abortus equi lipopolysaccharide,TMPRSS2-ERG	ARID1A,CG,cyclosporin A,dexamethasone,dihydrotestosterone,PD98059,SP600125,U0126,UM101,YAP/TAZ	0	1	0	0	0	0	0	0	-1	1	1	0	0	1	1	0	0	0	0	0	0	0	0	0	0	0	0	1	0	0	0	1	0	0	0	0
prostaglandin E2		chemical - endogenous mammalian	prostaglandin E2	1	Activated	2.183	1.45e-10	0.0012	ANGPTL4,AREG,CD83,CDKN1A,CXCL8,CXCR3,EGR1,EREG,IL23R,JUN,NFKBIA,NR4A2,NRP1,OSM,PTGS2,RORC,SOCS3	17 (1)	1	atosibanum,bucladesine,calcimycin,ceramide,CERK,CG,cigarette smoke,EGF,F2,Lh,Mucin,PDGF BB,PTH	(+)-MK-801,bisindolylmaleimide I,cobalt chloride,cyclosporin A,D609,dexamethasone,Go 6976,H89,infliximab,PD98059,Ro31-8220,SP600125,triptolide,U0126	0	0	1	1	0	0	0	0	0	1	-1	0	0	0	1	1	0	0	0	0	0	1	0	0	1	0	0	0	0	0	0	0	0	0	0	0
CHD4		enzyme	CHD4,EGR2,Hif	2	Activated	2.236	8.46e-05	0.0245	ANGPTL4,CDKN1A,CXCL8,IGF2BP3,SOCS3	5 (3)	3		dexamethasone	0	0	1	0	0	0	0	0	0	0	1	0	0	0	1	0	0	0	0	0	0	0	0	0	0	0	0	0	0	0	0	0	0	0	0	0
F9		peptidase	F10,F3,F7,F9	2	Activated	2.646	3.42e-05	0.0217	AREG,CXCL2,CXCL8,EGR1,FERMT2,HBEGF,PTGS2	7 (4)	3			0	0	0	1	0	0	0	0	0	0	0	0	0	1	1	0	0	0	0	0	0	1	0	0	0	1	0	0	0	0	0	0	0	0	1	0
Type 2 Osm Receptor		complex	JAK1,JAK2,Type 2 Osm Receptor	2	Activated	2.646	1.06e-05	0.0491	CDKN1A,CXCL8,EGR1,JUNB,MPL,OSM,SOCS3	7 (3)	2			0	0	0	0	0	0	0	0	0	0	1	0	0	0	1	0	0	0	0	0	0	1	0	0	0	0	0	0	0	0	0	0	0	0	0	0
ETS-ELK1		complex	ELF3,ELF4,ELF5,ELK1,ETS,ETS-ELK1,ETS1,ETS2	2	Activated	3.317	7.54e-06	0.0388	ANGPTL4,CXCL2,CXCL8,EGR1,FOSB,ITGA2B,JUN,JUNB,MMP1,PTGS2,UGT2B17	11 (8)	7			0	0	1	0	0	0	0	0	0	0	0	0	0	1	1	0	0	0	0	0	0	1	0	0	0	0	0	1	0	0	0	0	0	0	0	0
WSX1-gp130		complex	JAK1,JAK2,STAT4,WSX1-gp130	2	Activated	2.121	5.92e-06	0.0437	CD40LG,CDKN1A,CXCL8,EGR1,JUNB,MPL,OSM,SOCS3	8 (4)	3			0	0	0	0	0	0	0	-1	0	0	1	0	0	0	1	0	0	0	0	0	0	1	0	0	0	0	0	0	0	0	0	0	0	0	0	0
RRM1		enzyme	MMP9,Raf,RRM1	2	Activated	2.121	5.42e-06	0.0201	AREG,AXL,CDKN1A,CXCL8,CXCR3,EGF,JUN,NRG1	8 (3)	2		RB1,STK11	0	0	0	1	0	-1	0	0	0	0	1	0	0	0	1	1	0	0	0	0	1	0	0	0	0	0	0	0	0	0	0	0	0	0	0	0
potassium chloride		chemical drug	Creb,NADPH oxidase,Pkc(s),potassium chloride	2	Activated	2.887	3.64e-06	0.0422	AREG,CDKN1A,CXCL8,DUSP1,EGR1,FOSB,JUN,JUNB,MMP1,NR4A2,ORM1,PTGS2	12 (4)	4			0	0	0	1	0	0	0	0	0	0	-1	0	0	0	1	0	0	0	0	1	0	1	0	0	0	0	0	1	0	0	0	0	0	0	0	0
SEPTIN9		enzyme	HIF1A,Jnk,RHOA,SEPTIN9	2	Activated	2.357	7.4e-07	0.0464	ADM,ANGPTL4,AXL,CD80,CD83,CDKN1A,CRIP2,DDIT4,DUSP1,EHD2,EREG,FHL2,FOSB,ITGA2B,MMP1,PLOD2,PTGS2,RORC	18 (4)	3			1	0	1	0	0	-1	0	0	-1	1	1	0	-1	0	0	0	0	1	0	1	0	0	1	0	1	0	1	1	0	0	0	0	0	0	0	0
ULK1		kinase	BECN1,EPHA2,TAB2,ULK1	2	Activated	2.121	6.9e-07	0.0032	ALDH1A1,CXCL2,DUSP1,EGR1,FOSB,JUN,JUNB,PTGS2	8 (4)	3	EGF,RB1	L-glutamic acid,MAPK14,Raf	0	-1	0	0	0	0	0	0	0	0	0	0	0	1	0	0	0	0	0	1	0	1	0	0	0	0	0	1	0	0	0	0	0	0	0	0
IL12A		cytokine	IL12A,JAK2,STAT	2	Activated	2.828	5.4e-07	0.0116	CDKN1A,CXCL8,EGR1,JUNB,MMP1,MPL,OSM,SOCS3	8 (3)	2	calcimycin,RAF1	bucladesine,budesonide,dexamethasone,prostaglandin E2	0	0	0	0	0	0	0	0	0	0	1	0	0	0	1	0	0	0	0	0	0	1	0	0	0	0	0	0	0	0	0	0	0	0	0	0
NEK7		kinase	EPHA2,NEK7,NLRP3	2	Activated	2.646	3.52e-07	0.0013	CXCL2,DUSP1,EGR1,FOSB,JUN,JUNB,PTGS2	7 (3)	2	dexamethasone		0	0	0	0	0	0	0	0	0	0	0	0	0	1	0	0	0	0	0	1	0	1	0	0	0	0	0	1	0	0	0	0	0	0	0	0
MAP3K9		kinase	EPHA2,MAP3K9,MAPK8	2	Activated	2.53	3.2e-07	0.0134	CDKN1A,CXCL2,CXCL8,DUSP1,EGR1,FOSB,JUN,JUNB,NRP1,PTGS2	10 (3)	2			0	0	0	0	0	0	0	0	0	0	-1	0	0	1	1	0	0	0	0	1	0	1	0	0	0	0	0	1	0	0	0	0	0	0	0	0
CD3-TCR		complex	CD247,CD3,CD3-TCR,FCER1G,FYN,ITK,MAP2K1/2,MAPK1,TCR,TRG,ZAP70	2	Activated	2.646	2.37e-07	0.0189	ADM,AREG,CD40LG,CDKN1A,CEACAM1,CXCL8,CXCR3,CXCR6,DUSP1,EGR1,FOSB,ITGA2B,JUN,JUNB,LTBP1,mir-22,MMP1,NAMPT,NFKBIA,NRP1,OSM,PDGFA,PLEC,PTGS2,RNF103,RORC,SOCS3,UQCRC1	28 (11)	10			1	0	0	1	0	0	0	-1	0	0	1	1	0	0	1	1	-1	0	0	1	0	1	0	0	0	0	0	1	0	0	0	0	0	0	0	0
1-methyl-4-phenyl-1,2,3,6-tetrahydropyridine		chemical toxicant	1-methyl-4-phenyl-1,2,3,6-tetrahydropyridine,AMPK,Jnk,MAOA,MAPK8,PTGS2,RELA	2	Activated	3.13	2.08e-07	0.0384	ALDH1A1,CD80,CD83,CRIP2,CXCL2,DUSP1,EGR1,FOSB,FSTL1,HNF4A,JUN,JUNB,MMP1,NAMPT,NFKBIA,NR4A2,NRP1,PTGS2,RGS1,SOCS3	20 (7)	7			0	1	0	0	0	0	0	0	-1	1	0	0	-1	1	0	0	0	0	0	1	0	1	0	0	0	0	0	1	1	0	0	0	0	0	0	1
ULK2		kinase	EPHA2,RB1CC1,ULK2	2	Activated	2.646	2.03e-07	0.0015	CDKN1A,CXCL2,DUSP1,EGR1,FOSB,JUN,JUNB	7 (3)	2			0	0	0	0	0	0	0	0	0	0	1	0	0	1	0	0	0	0	0	1	0	1	0	0	0	0	0	1	0	0	0	0	0	0	0	0
Hif1		complex	ARNT,Hif1,HIF1A,TGFA,Vegf,VIM	2	Activated	3.657	1.49e-07	0.0378	ADM,ANGPTL4,AREG,AXL,CD83,CDKN1A,CXCL2,CXCL8,DDIT4,EGR1,EHD2,EREG,FHL2,FOSB,HBEGF,ITGA2B,JUN,MMP1,NAMPT,NR4A2,NRG1,NRP1,NRROS,PDGFA,PTGS2,RORC,SOCS3	27 (6)	6	cobalt chloride,HGF,IL1,p300-CBP	cigarette smoke,dactolisib,PD98059,SP600125,U0126	1	0	1	1	0	-1	0	0	0	1	1	0	0	1	1	0	0	1	0	0	0	1	1	0	1	0	1	1	0	0	0	0	0	0	1	0
TFCP2		transcription regulator	EGFR,MMP9,TFCP2	2	Activated	2	1.43e-07	0.0177	AXL,CDKN1A,CXCL8,CXCR3,DSC2,DUSP1,EGF,EGR1,IGF2BP3,ITCH,JUN,MMP1,NFKBIA,NRG1,PTGS2,SOCS3	16 (3)	3	MAPK14,MAPK3		0	0	0	0	0	-1	0	0	0	0	1	0	0	0	1	1	0	0	-1	1	1	1	0	0	0	0	0	0	0	0	0	0	0	0	0	0
p300-CBP		complex	CREBBP,EP300,Hif1,HIF1A,NCOA2,p300-CBP	2	Activated	3.273	1.16e-07	0.0261	ADM,ANGPTL4,AXL,CD83,CDKN1A,CXCL8,DDIT4,DUSP1,EGR1,EHD2,EREG,FHL2,GNRHR,ITGA2B,JUN,MMP1,NFKBIA,PDGFA,PLOD2,PTGS2,RORC	21 (6)	5			1	0	1	0	0	-1	0	0	0	1	1	0	0	0	1	0	0	1	0	1	0	1	1	0	1	0	1	0	0	0	0	-1	0	0	0	0
CYTH2		other	CYTH2,MAP2K1,RAF1	2	Activated	2.324	1.12e-07	0.0076	AREG,CDKN1A,CXCL8,DUSP1,EGR1,HBEGF,ID3,ITGA2B,JUN,MMP1,OSM,PLEC,PTGS2,RGS1,SEC14L2	15 (3)	2	dihydrotestosterone		0	0	0	1	0	0	0	0	0	0	1	0	0	0	-1	0	0	0	0	1	0	1	0	0	0	0	0	0	0	0	0	0	0	0	1	0
WARS1		enzyme	Mmp,MTORC1,RELA,WARS1	2	Activated	3.5	7.84e-08	0.027	AXL,CDKN1A,CXCL2,CXCL8,DUSP1,EGR1,FOSB,HNF4A,JUNB,MMP1,NAMPT,NFKBIA,NR4A2,PTGS2,RGS1,SIRT4	16 (4)	4	SATB1,trans-hydroxytamoxifen	dexamethasone,fluticasone propionate	0	0	0	0	0	1	0	0	0	0	1	0	0	1	1	0	0	0	0	1	0	1	0	0	0	0	0	1	0	0	0	0	0	0	0	1
copper		chemical - endogenous mammalian	Ap1,APP,caspase,copper,HIF1A,Sod	2	Activated	3.838	7.13e-08	0.014	ADM,ANGPTL4,AXL,CDKN1A,CXCL2,DDIT4,DSC2,EHD2,EREG,FHL2,FOSB,ITGA2B,JUN,JUNB,MMP1,NAMPT,OSM,PDXP,PLOD2,RORC,SERPINF1,SOCS3	22 (6)	6	copper phenanthroline	COMMD1	1	0	1	0	0	-1	0	0	0	0	1	0	0	1	0	0	0	1	1	0	0	0	1	0	1	0	1	1	0	0	0	0	0	0	0	0
Ahr-aryl hydrocarbon-RelA		complex	AHR,Ahr-aryl hydrocarbon-RelA,RELA	2	Activated	4.123	7.11e-08	0.0346	ADM,AREG,CDKN1A,CXCL2,CXCL8,DUSP1,EGR1,FOSB,HNF4A,JUN,JUNB,MMP1,NAMPT,NFKBIA,NR4A2,PTGS2,RGS1	17 (3)	2			1	0	0	1	0	0	0	0	0	0	1	0	0	1	1	0	0	0	0	1	0	1	0	0	0	0	0	1	0	0	0	0	0	0	0	1
SLC39A4		transporter	Creb,SLC39A4,STAT3	2	Activated	2.982	7.08e-08	0.0423	ADM,ALDH1A1,ANGPTL4,AREG,CDKN1A,CXCL8,DDIT4,DUSP1,EGR1,FOSB,IL23R,JUNB,NAMPT,NR4A2,NRP1,ORM1,PTGS2,RORC,SOCS3	19 (3)	2			1	-1	1	1	0	0	0	0	0	0	1	0	0	0	1	0	0	1	0	1	0	1	0	0	0	0	0	1	0	0	0	0	0	0	0	0
MPL	0.687	transmembrane receptor	MPL,STAT3,STAT5a/b,THPO	2	Activated	2.524	5.74e-08	0.0339	ADM,ALDH1A1,ANGPTL4,CDKN1A,CXCL8,DDIT4,DUSP1,EGR1,IL23R,ITGA2B,JUNB,MMP1,NAMPT,NR4A2,NRP1,OSM,PTGS2,RORC,SOCS3	19 (4)	3	prexasertib,ZBTB16		1	-1	1	0	0	0	0	0	0	0	1	0	0	0	1	0	0	1	0	1	0	1	0	0	0	0	0	0	0	0	0	0	0	0	0	0
2'-fucosyllactose		chemical - endogenous mammalian	2'-fucosyllactose,Akt,ERK1/2,JAK2,NFKBIA,SRC (family),STAT3	2	Activated	2.353	5.44e-08	0.0293	ADM,ALDH1A1,ANGPTL4,AREG,CD40LG,CD80,CXCL2,CXCL8,DDIT4,DUSP1,EGR1,FOSB,HBEGF,IL23R,JUN,JUNB,KISS1,MPL,NAMPT,NFKBIA,NR4A2,NRP1,OSM,PTGS2,RORC,SOCS3	26 (7)	6			1	-1	1	1	0	0	0	-1	-1	0	0	0	0	1	1	0	0	1	0	1	0	1	0	0	0	0	0	1	0	0	0	0	0	0	-1	0
IL13RA1		transmembrane receptor	IL13RA1,JAK2,STAT3,STAT6	2	Activated	2.524	5.06e-08	0.048	ADM,ALDH1A1,ANGPTL4,CDKN1A,CXCL8,DDIT4,DUSP1,EGR1,IL23R,JUNB,MMP1,MPL,NAMPT,NR4A2,NRP1,OSM,PTGS2,RORC,SOCS3	19 (4)	3		budesonide	1	-1	1	0	0	0	0	0	0	0	1	0	0	0	1	0	0	1	0	1	0	1	0	0	0	0	0	0	0	0	0	0	0	0	0	0
SH2B1		other	Akt,JAK2,SH2B1,STAT3	2	Activated	2.294	4.68e-08	0.0456	ADM,ALDH1A1,ANGPTL4,CD40LG,CDKN1A,CXCL8,DDIT4,DUSP1,EGR1,IL23R,JUN,JUNB,KISS1,MMP1,MPL,NAMPT,NFKBIA,NR4A2,NRP1,OSM,PTGS2,RORC,SOCS3	23 (4)	3			1	-1	1	0	0	0	0	-1	0	0	1	0	0	0	1	0	0	1	0	1	0	1	0	0	0	0	0	0	0	0	0	0	0	0	0	0
NEK6		kinase	EPHA2,NEK6,SGK1,STAT3	2	Activated	2.683	2.26e-08	0.013	ADM,ALDH1A1,ANGPTL4,CXCL2,CXCL8,DDIT4,DUSP1,EGR1,FOSB,IL23R,JUN,JUNB,MMP1,NAMPT,NR4A2,NRP1,PTGS2,RORC,SLC1A3,SOCS3	20 (4)	3			1	-1	1	0	0	0	0	0	0	0	0	0	0	1	1	0	0	1	0	1	0	1	0	0	0	0	0	1	0	0	0	0	0	0	0	0
CUZD1		other	CUZD1,STAT5a/b	2	Activated	2.449	4.41e-05	0.0193	CDKN1A,EREG,NRG1,OSM,PTGS2,SOCS3	6 (2)	2			0	0	0	0	0	0	0	0	0	0	1	0	0	0	0	0	0	0	0	0	0	0	0	0	1	0	0	0	0	0	0	0	0	0	0	0
TSLP		cytokine	ERK1/2,HAND2,IL9,Jnk,P38 MAPK,STAT,STAT3,STAT5A,STAT5a/b,TSLP	2	Activated	2.887	1.63e-08	0.0398	ADM,ALDH1A1,ANGPTL4,AREG,CD80,CD83,CDKN1A,CRIP2,CXCL2,CXCL8,DDIT4,DUSP1,EGR1,FOSB,HAND1,HBEGF,IL23R,ITGA2B,JUN,JUNB,LTBP1,NAMPT,NR4A2,NRP1,OSM,PTGS2,RORC	27 (10)	10	cigarette smoke,IL1A,Salmonella enterica serotype abortus equi lipopolysaccharide	APOA1,dexamethasone,fluticasone propionate,UM101	1	-1	1	1	0	0	0	0	-1	1	1	0	-1	1	1	0	0	1	0	1	0	1	0	0	0	0	0	1	0	0	0	0	0	0	-1	0
OSCAR		other	Fc gamma receptor,OSCAR,STAT3	2	Activated	2.524	1.45e-08	0.0268	ADM,ALDH1A1,ANGPTL4,CD83,CDKN1A,CXCL2,CXCL8,DDIT4,DUSP1,EGR1,IL23R,JUNB,MMP1,NAMPT,NR4A2,NRP1,PTGS2,RORC,SOCS3	19 (3)	3	carbonyl cyanide m-chlorophenyl hydrazone,Nfat (family),PPRC1		1	-1	1	0	0	0	0	0	0	1	1	0	0	1	1	0	0	1	0	1	0	1	0	0	0	0	0	0	0	0	0	0	0	0	0	0
EHF		transcription regulator	EHF,RB1,TERT	2	Activated	3	9.29e-09	0.0053	ANGPTL4,CD83,DUSP1,EGR1,EREG,FOSB,GNRHR,H2AC8,H2BC21,JUN,JUNB,MMP1,NFKBIA,NR4A2,PTGS2,TFPI	16 (3)	3	HGF	dexamethasone,U0126	0	0	-1	0	0	0	0	0	0	1	0	0	0	0	0	0	0	0	0	1	0	1	0	0	-1	0	0	1	0	0	0	1	1	1	0	0
MHC Class I (complex)		complex	ERK1/2,HLA-G,MHC Class I (complex),STAT3	2	Activated	2.558	8.75e-09	0.0285	ADM,ALDH1A1,ANGPTL4,AREG,CD80,CDKN1A,CXCL8,CXCR3,DDIT4,DUSP1,EGR1,FOSB,HBEGF,IL23R,JUN,JUNB,NAMPT,NR4A2,NRP1,PTGS2,RORC,SOCS3	22 (4)	3	ADORA2,APP		1	-1	1	1	0	0	0	0	-1	0	1	0	0	0	1	1	0	1	0	1	0	1	0	0	0	0	0	1	0	0	0	0	0	0	-1	0
IL17RA		transmembrane receptor	IL17RA,JAK2,STAT3	2	Activated	2.524	7.76e-09	0.0119	ADM,ALDH1A1,ANGPTL4,CDKN1A,CXCL8,DDIT4,DUSP1,EGR1,IL23R,JUNB,MMP1,MPL,NAMPT,NR4A2,NRP1,OSM,PTGS2,RORC,SOCS3	19 (3)	3			1	-1	1	0	0	0	0	0	0	0	1	0	0	0	1	0	0	1	0	1	0	1	0	0	0	0	0	0	0	0	0	0	0	0	0	0
IL3RA		transmembrane receptor	ERK,IL3RA,JAK2,STAT5a/b	2	Activated	4	7.71e-09	0.0058	AREG,AXL,CXCL2,CXCL8,DUSP1,EGR1,EREG,HBEGF,ITGA2B,JUN,JUNB,MMP1,MPL,OSM,PTGS2,SOCS3	16 (4)	3	CSF,CSF2,HGF,IL3		0	0	0	1	0	1	0	0	0	0	0	0	0	1	1	0	0	0	0	1	0	1	0	0	1	0	0	0	0	0	0	0	0	0	1	0
Eotaxin		group	CCL11,Eotaxin,ERK1/2,MAPK14,RHOA,ROCK2,STAT3	2	Activated	2.858	7.51e-09	0.0289	ADM,ALDH1A1,ANGPTL4,AREG,CD80,CD83,CXCL2,CXCL8,DDIT4,DSC2,DUSP1,EGR1,FOSB,HBEGF,IL23R,JUN,JUNB,NAMPT,NR4A2,NRP1,PDGFA,PTGS2,RORC,SOCS3	24 (7)	6	IL1A		1	-1	1	1	0	0	0	0	-1	1	0	0	0	1	1	0	0	1	1	1	0	1	0	0	0	0	0	1	0	0	0	0	0	0	-1	0
CpG ODN D-19		chemical reagent	CpG ODN D-19,JAK2,STAT3	2	Activated	2.524	7.39e-09	0.0113	ADM,ALDH1A1,ANGPTL4,CDKN1A,CXCL8,DDIT4,DUSP1,EGR1,IL23R,JUNB,MMP1,MPL,NAMPT,NR4A2,NRP1,OSM,PTGS2,RORC,SOCS3	19 (3)	2			1	-1	1	0	0	0	0	0	0	0	1	0	0	0	1	0	0	1	0	1	0	1	0	0	0	0	0	0	0	0	0	0	0	0	0	0
miR-1468-5p (miRNAs w/seed UCCGUUU)		mature microRNA	JAK2,miR-1468-5p (miRNAs w/seed UCCGUUU),STAT3	2	Activated	2.524	7.39e-09	0.0113	ADM,ALDH1A1,ANGPTL4,CDKN1A,CXCL8,DDIT4,DUSP1,EGR1,IL23R,JUNB,MMP1,MPL,NAMPT,NR4A2,NRP1,OSM,PTGS2,RORC,SOCS3	19 (3)	2			1	-1	1	0	0	0	0	0	0	0	1	0	0	0	1	0	0	1	0	1	0	1	0	0	0	0	0	0	0	0	0	0	0	0	0	0
podophyllotoxin		chemical drug	Creb,ERK,Jnk,MAPK8,podophyllotoxin	2	Activated	3.13	7.15e-09	0.0175	AREG,AXL,CD80,CD83,CDKN1A,CRIP2,CXCL2,CXCL8,DUSP1,EGR1,EREG,FOSB,HBEGF,ITGA2B,JUN,JUNB,MMP1,NRP1,ORM1,PTGS2	20 (5)	4			0	0	0	1	0	1	0	0	-1	1	-1	0	-1	1	1	0	0	0	0	1	0	1	0	0	1	0	0	1	0	0	0	0	0	0	1	0
FZD4		G-protein coupled receptor	FZD4,JAK2,Jnk	2	Activated	2.673	7.12e-09	0.0127	ALDH1A1,CD80,CD83,CDKN1A,CRIP2,CXCL8,DUSP1,EGR1,FOSB,JUN,MMP1,MPL,OSM,PTGS2	14 (3)	3	dexamethasone		0	1	0	0	0	0	0	0	-1	1	1	0	-1	0	1	0	0	0	0	1	0	1	0	0	0	0	0	1	0	0	0	0	0	0	0	0
PELI2		enzyme	ERK,Jnk,PELI2	2	Activated	2.668	7.09e-09	0.0193	AREG,AXL,CD80,CD83,CDKN1A,CRIP2,CXCL2,CXCL8,DUSP1,EGR1,EREG,FOSB,HBEGF,ITGA2B,JUN,JUNB,PTGS2	17 (3)	3			0	0	0	1	0	1	0	0	-1	1	-1	0	-1	1	1	0	0	0	0	1	0	1	0	0	1	0	0	1	0	0	0	0	0	0	1	0
pamiparib		chemical drug	JAK2,pamiparib,STAT3	2	Activated	2.524	7.03e-09	0.0108	ADM,ALDH1A1,ANGPTL4,CDKN1A,CXCL8,DDIT4,DUSP1,EGR1,IL23R,JUNB,MMP1,MPL,NAMPT,NR4A2,NRP1,OSM,PTGS2,RORC,SOCS3	19 (3)	2			1	-1	1	0	0	0	0	0	0	0	1	0	0	0	1	0	0	1	0	1	0	1	0	0	0	0	0	0	0	0	0	0	0	0	0	0
CSF3R		transmembrane receptor	CSF3R,Jnk,MAPK7,STAT,STAT3	2	Activated	2.4	6.87e-09	0.0265	ADM,ALDH1A1,ANGPTL4,CD80,CD83,CDKN1A,CRIP2,CXCL8,DDIT4,DUSP1,EGR1,FOSB,IL23R,JUN,JUNB,NAMPT,NR4A2,NRP1,PTGS2,RORC,SOCS3	21 (5)	4	filgrastim,NCOR1,STK11		1	-1	1	0	0	0	0	0	-1	1	1	0	-1	0	1	0	0	1	0	1	0	1	0	0	0	0	0	1	0	0	0	0	0	0	0	0
N-Cadherin		group	CDH2,MAPK14,N-Cadherin	2	Activated	2.887	6e-09	0.0044	CD80,CD83,CDKN1A,CXCL2,CXCL8,DUSP1,JUN,JUNB,MMP1,NRP1,PTGS2,SOCS3	12 (3)	3	CLDN1,EGF,HGF,SP600125,STAT3		0	0	0	0	0	0	0	0	-1	1	1	0	0	1	1	0	0	0	0	1	0	0	0	0	0	0	0	0	0	0	0	0	0	0	0	0
HPSE		enzyme	Akt,EGFR,ERK,ERK1/2,F3,HPSE,INSR,MMP9,P38 MAPK,Pkc(s),SRC (family),STAT3	2	Activated	2.874	5.69e-09	0.0216	ADM,ALDH1A1,ANGPTL4,AREG,CD40LG,CD80,CD83,CXCL2,CXCL8,CXCR3,DDIT4,DSC2,DUSP1,EGF,EGR1,EREG,FERMT2,FOSB,HAND1,HNF4A,HOXC9,IGF2BP3,IL23R,ITCH,ITGA2B,JUN,JUNB,KISS1,NAMPT,NFKBIA,NR4A2,NRG1,NRP1,PTGS2,RORC	35 (12)	11	EGR1,FGF2,IL1		1	-1	1	1	0	0	0	-1	-1	1	0	0	0	1	1	1	0	1	-1	1	-1	1	0	0	1	1	0	1	0	0	0	0	0	0	0	1
TEAD1		transcription regulator	ERK,TEAD1	2	Activated	3.5	5.26e-09	0.0037	ADM,AREG,AXL,CDKN1A,CXCL2,CXCL8,DUSP1,EGR1,EREG,HBEGF,ITGA2B,JUN,JUNB,MMP1,PTGS2,RHOBTB1	16 (2)	2			1	0	0	1	0	1	0	0	0	0	-1	0	0	1	1	0	0	0	0	1	0	1	0	0	1	0	0	0	0	0	0	0	0	0	1	0
NMUR1		G-protein coupled receptor	ADCY,ERK,NMUR1,PLC	2	Activated	2.84	5e-09	0.0061	AREG,AXL,CD40LG,CDKN1A,CXCL2,CXCL8,DUSP1,EGR1,EREG,HBEGF,ITGA2B,JUN,JUNB,MMP1,PTGS2	15 (4)	3			0	0	0	1	0	1	0	-1	0	0	-1	0	0	1	1	0	0	0	0	1	0	1	0	0	1	0	0	0	0	0	0	0	0	0	1	0
NMUR2		G-protein coupled receptor	ADCY,ERK,NMUR2,PLC	2	Activated	2.84	4.66e-09	0.0057	AREG,AXL,CD40LG,CDKN1A,CXCL2,CXCL8,DUSP1,EGR1,EREG,HBEGF,ITGA2B,JUN,JUNB,MMP1,PTGS2	15 (4)	3			0	0	0	1	0	1	0	-1	0	0	-1	0	0	1	1	0	0	0	0	1	0	1	0	0	1	0	0	0	0	0	0	0	0	0	1	0
KMT2A		transcription regulator	ERK,KMT2A	2	Activated	3.357	4.33e-09	0.0058	AREG,AXL,CDKN1A,CXCL2,CXCL8,DUSP1,EGR1,EREG,HBEGF,HOXC9,ITGA2B,JUN,JUNB,MMP1,PTGS2	15 (2)	2	HGF		0	0	0	1	0	1	0	0	0	0	-1	0	0	1	1	0	0	0	0	1	0	1	0	0	1	0	0	0	0	0	0	0	0	0	1	0
sodium tungstate		chemical drug	ERK,JAK2,sodium tungstate	2	Activated	3.873	4.33e-09	0.0037	AREG,AXL,CXCL2,CXCL8,DUSP1,EGR1,EREG,HBEGF,ITGA2B,JUN,JUNB,MMP1,MPL,OSM,PTGS2	15 (3)	2			0	0	0	1	0	1	0	0	0	0	0	0	0	1	1	0	0	0	0	1	0	1	0	0	1	0	0	0	0	0	0	0	0	0	1	0
APOC1		transporter	APOC1,lipopolysaccharide,LPL,SMAD3,STAT3	2	Activated	3.569	3.74e-09	0.0368	ADM,ALDH1A1,ANGPTL4,AREG,AXL,CD40LG,CD80,CD83,CDKN1A,CEACAM1,CST3,CXCL2,CXCL8,DDIT4,DUSP1,EGR1,EREG,FOSB,G0S2,GNRHR,HBEGF,ID3,IL23R,IL36B,JUN,JUNB,NAMPT,NFKBIA,NR4A2,NRP1,OLFML2B,ORM1,OSM,PTGS2,RGS1,RORC,SOCS3,TPM2	38 (5)	4	TO-901317		1	-1	1	1	0	1	0	-1	-1	1	1	1	0	1	1	0	0	1	0	1	0	1	0	0	1	0	0	1	0	1	0	1	0	0	1	0
buserelin		biologic drug	buserelin,ERK,PTGS1	2	Activated	2.84	3.48e-09	0.0046	AREG,AXL,CDKN1A,CXCL2,CXCL8,DUSP1,EGR1,EREG,HBEGF,ITGA2B,JUN,JUNB,MMP1,NRG1,PTGS2	15 (3)	2			0	0	0	1	0	1	0	0	0	0	-1	0	0	1	1	0	0	0	0	1	0	1	0	0	1	0	0	0	0	0	0	0	0	0	1	0
ceruletide		biologic drug	ceruletide,Jnk,STAT3	2	Activated	2.4	3.36e-09	0.0165	ADM,ALDH1A1,ANGPTL4,CD80,CD83,CDKN1A,CRIP2,CXCL8,DDIT4,DUSP1,EGR1,FOSB,IL23R,JUN,JUNB,NAMPT,NR4A2,NRP1,PTGS2,RORC,SOCS3	21 (3)	2			1	-1	1	0	0	0	0	0	-1	1	1	0	-1	0	1	0	0	1	0	1	0	1	0	0	0	0	0	1	0	0	0	0	0	0	0	0
TLX1		transcription regulator	PP2A,RB1,TLX1	2	Activated	2.496	2.9e-09	0.0038	CD83,CDKN1A,CXCL8,DUSP1,EGR1,FOSB,GNRHR,H2AC8,H2BC21,JUN,JUNB,NR4A2,PTGS2	13 (3)	2			0	0	0	0	0	0	0	0	0	1	1	0	0	0	-1	0	0	0	0	1	0	1	0	0	0	0	0	1	0	0	0	1	1	1	0	0
polymethacrylic acid		chemical reagent	ADAM17,ERK,polymethacrylic acid	2	Activated	3.357	2.05e-09	0.0019	AREG,AXL,CDKN1A,CXCL2,CXCL8,DUSP1,EGR1,EREG,HBEGF,ITGA2B,JUN,JUNB,MMP1,NRG1,PTGS2	15 (3)	2			0	0	0	1	0	1	0	0	0	0	-1	0	0	1	1	0	0	0	0	1	0	1	0	0	1	0	0	0	0	0	0	0	0	0	1	0
CSF		group	CSF,CSF1,CSF2,CSF3	2	Activated	3.273	2.01e-09	0.0027	CCL23,CD40LG,CD80,CD83,CDKN1A,CEACAM1,CXCL2,CXCR3,EGR1,HBEGF,JUN,MMP1,NFKBIA,ORM1,OSM,PROK2,PTGS2,RGS1,RORC,S100P,SOCS3	21 (4)	4	IL1	cyclosporin A,dexamethasone	0	0	0	0	0	0	1	-1	-1	1	1	1	0	1	0	-1	0	0	0	0	0	1	0	0	0	0	0	0	0	0	0	0	0	0	1	0
galactosylceramide-alpha		chemical reagent	CREB1,ERK,galactosylceramide-alpha,TCR	2	Activated	3.411	1.97e-09	0.0027	ADM,AREG,AXL,CD40LG,CDKN1A,CXCL2,CXCL8,CXCR3,DUSP1,EGR1,EREG,FOSB,HBEGF,ITGA2B,JUN,JUNB,MMP1,NR4A2,NRP1,PTGS2,SOCS3,UQCRC1	22 (4)	4			1	0	0	1	0	1	0	-1	0	0	-1	0	0	1	1	1	0	0	0	1	0	1	0	0	1	0	0	1	0	0	0	0	0	0	1	0
IL6 receptor		complex	ERK1/2,IL6 receptor,IL6R,JAK,JAK1,JAK2,STAT3	2	Activated	2.449	1.53e-09	0.0172	ADM,ALDH1A1,ANGPTL4,AREG,CD80,CD83,CDKN1A,CXCL8,DDIT4,DUSP1,EGR1,FOSB,HBEGF,IL23R,JUN,JUNB,MPL,NAMPT,NR4A2,NRP1,OSM,PTGS2,RORC,SOCS3	24 (7)	7			1	-1	1	1	0	0	0	0	-1	-1	1	0	0	0	1	0	0	1	0	1	0	1	0	0	0	0	0	1	0	0	0	0	0	0	-1	0
Nfat (family)		group	CSF2,MEF2,MEF2A,Nfat (family),NFAT5,NFATC2,NFATC3	2	Activated	3.266	1.3e-09	0.0061	AREG,AXL,CCL23,CD40LG,CD80,CD83,CDKN1A,CEACAM1,CXCL2,CXCL8,CXCR3,DDIT4,EGR1,EREG,FOSB,HBEGF,JUN,MMP1,NFKBIA,NRG1,OSM,PDGFA,PTGS2,SOCS3	24 (7)	7	ANXA1,calcimycin,ERK,NR3C2,phorbol esters,Raf	ceramide,cyclosporin A,MAP3K1	0	0	0	1	0	-1	1	-1	-1	1	1	1	0	1	1	-1	0	1	0	0	0	1	0	0	1	0	0	1	0	0	0	0	0	0	1	0
1-palmitoyl-2-arachidonyl-sn-glycero-3-phosphorylcholine		chemical - endogenous mammalian	1-palmitoyl-2-arachidonyl-sn-glycero-3-phosphorylcholine,CAV1,CREB1,ERK1/2,F3,JAK2,PPARA,RAC1,SMPD1,SRC,STAT3	2	Activated	2.785	1.15e-09	0.0052	ACKR1,ADM,ALDH1A1,ANGPTL4,AREG,CD80,CD83,CXCL2,CXCL8,DDIT4,DUSP1,EGR1,FERMT2,FOSB,HBEGF,HNF4A,IL23R,JUN,JUNB,MPL,NAMPT,NFKBIA,NR4A2,NRP1,OSM,PTGS2,RORC,TFPI,UQCRC1	29 (11)	11			1	-1	1	1	0	0	0	0	1	-1	0	0	0	1	1	0	0	1	0	1	0	1	0	0	0	1	0	1	0	0	0	0	0	0	-1	-1
misoprostol		chemical drug	misoprostol,PGR,PLC,PTGER1,PTGER4,STAT3	2	Activated	3.138	5.94e-10	0.0021	ADM,ALDH1A1,ANGPTL4,AREG,CD40LG,CDKN1A,DDIT4,DUSP1,EGR1,EPHA1,GNRHR,HBEGF,IL23R,JUNB,MMP1,NAMPT,NFKBIA,NR4A2,NRP1,OSM,PDGFA,PTGS2,RORC,S100P,SOCS3,TM4SF1	26 (6)	6			1	-1	1	1	0	0	0	-1	0	0	1	0	0	0	0	0	0	1	0	1	0	1	0	0	0	0	0	0	0	0	0	1	0	0	1	0
prexasertib		chemical drug	ATM,ERK,prexasertib	2	Activated	3.9	4.82e-10	0.0026	ADM,AREG,AXL,CDKN1A,CXCL2,CXCL8,DUSP1,EGR1,EREG,HBEGF,ITGA2B,JUN,JUNB,MMP1,MPL,NFKBIA,OSM,PTGS2,SIRT4	19 (3)	3			1	0	0	1	0	1	0	0	0	0	1	0	0	1	1	0	0	0	0	1	0	1	0	0	1	0	0	0	0	0	0	0	0	0	1	0
adrenoceptor		group	adrenoceptor,ERK,PLC,PRKCB	2	Activated	2.668	1.69e-10	0.0006	AREG,AXL,CD40LG,CD80,CD83,CDKN1A,CXCL2,CXCL8,DUSP1,EGR1,EREG,HBEGF,ITGA2B,JUN,JUNB,MMP1,PTGS2	17 (4)	3			0	0	0	1	0	1	0	-1	-1	1	-1	0	0	1	1	0	0	0	0	1	0	1	0	0	1	0	0	0	0	0	0	0	0	0	1	0
CCR1		G-protein coupled receptor	CCR1,CXCR2,ERK,TBX21	2	Activated	2.668	1.34e-10	0.0005	AREG,AXL,CDKN1A,CXCL2,CXCL8,CXCR3,DUSP1,EGR1,EREG,HBEGF,IL23R,ITGA2B,JUN,JUNB,MMP1,PTGS2,RORC	17 (4)	3	copper phenanthroline,CSF,CSF2,dexamethasone,PD98059,STAT3		0	0	0	1	0	1	0	0	0	0	-1	0	0	1	1	-1	0	0	0	1	0	1	0	0	1	0	0	0	0	0	0	0	0	0	1	0
TLR7/8		group	ERK1/2,STAT3,TLR7,TLR7/8,TLR8	2	Activated	3.272	8.76e-11	0.0031	ADM,ALDH1A1,ANGPTL4,AREG,ATP2B1-AS1,CD80,CD83,CDKN1A,CXCL2,CXCL8,DDIT4,DUSP1,EGR1,EREG,FOSB,HBEGF,IL23R,JUN,JUNB,NAMPT,NFKBIA,NR4A2,NRP1,PTGS2,RGS1,RORC,SOCS3	27 (5)	5			1	-1	1	1	1	0	0	0	-1	1	1	0	0	1	1	0	0	1	0	1	0	1	0	0	1	0	0	1	0	0	0	0	0	0	-1	0
CD276		other	CD276,JAK2,Mek,STAT3	2	Activated	2.6	3.74e-11	0.0023	ADM,ALDH1A1,ANGPTL4,AXL,CD80,CDKN1A,CXCL8,DDIT4,DUSP1,EGR1,EREG,HAND1,IL23R,ITGA2B,JUN,JUNB,MMP1,MPL,NAMPT,NR4A2,NRP1,OSM,PTGS2,RORC,SOCS3	25 (4)	4	CSF2		1	-1	1	0	0	1	0	0	1	0	1	0	0	0	1	0	0	1	0	1	0	1	0	0	1	0	0	0	0	0	0	0	0	0	0	0
YWHAH		transcription regulator	GC-GCR dimer,RAF1,YWHAH	2	Activated	2.309	2.81e-06	0.0174	AREG,CDKN1A,DUSP1,EGR1,HBEGF,ID3,MMP1,NFKBIA,PLEC,PTGS2,RGS1,SEC14L2	12 (3)	2			0	0	0	1	0	0	0	0	0	0	1	0	0	0	0	0	0	0	0	1	0	1	0	0	0	0	0	0	0	0	0	0	0	0	1	0
NFAT (complex)		complex	IL5,MEF2,NFAT (complex),NFAT5,NFATC1,NFATC2,NFATC3	2	Activated	2.496	2.71e-06	0.0358	AREG,AXL,CD40LG,CEACAM1,CXCL8,DDIT4,EGR1,EREG,FOSB,HBEGF,JUN,NRG1,PTGS2	13 (7)	6		cyclosporin A,PD98059	0	0	0	1	0	-1	0	-1	0	0	0	1	0	0	1	0	0	1	0	0	0	1	0	0	1	0	0	1	0	0	0	0	0	0	1	0
dimaprit		chemical drug	dimaprit,MAPK3	2	Activated	2.646	2.15e-06	0.0247	CD80,CXCL8,EGR1,FOSB,JUN,MMP1,PTGS2	7 (2)	2			0	0	0	0	0	0	0	0	1	0	0	0	0	0	1	0	0	0	0	0	0	1	0	0	0	0	0	1	0	0	0	0	0	0	0	0
LINC01139		other	HIF1A,LINC01139	2	Activated	2.84	1.89e-06	0.0451	ADM,ANGPTL4,AXL,CDKN1A,CXCL8,DDIT4,EGR1,EHD2,EREG,FHL2,ITGA2B,MMP1,PLOD2,PTGS2,RORC	15 (2)	2			1	0	1	0	0	-1	0	0	0	0	1	0	0	0	1	0	0	1	0	0	0	1	1	0	1	0	1	0	0	0	0	0	0	0	0	0
CERK		kinase	ceramide,CERK,RAF1	2	Activated	2.309	1.64e-06	0.0183	AREG,CDKN1A,CXCL8,EGR1,HBEGF,ID3,JUN,MMP1,PLEC,PTGS2,RGS1,SEC14L2	12 (3)	2	calcimycin,phorbol esters		0	0	0	1	0	0	0	0	0	0	1	0	0	0	1	0	0	0	0	0	0	1	0	0	0	0	0	0	0	0	0	0	0	0	1	0
8-epi-prostaglandin F2alpha		chemical - endogenous mammalian	8-epi-prostaglandin F2alpha,EDN1,MMP2,MMP9	2	Activated	2.309	1.64e-06	0.0188	AREG,AXL,CDKN1A,CXCR3,EGR1,EREG,HBEGF,JUN,MMP1,NRG1,PTGS2,SOCS3	12 (4)	3			0	0	0	1	0	1	0	0	0	0	1	0	0	0	0	-1	0	0	0	0	0	1	0	0	1	0	0	0	0	0	0	0	0	0	1	0
coumermycin		chemical drug	ciprofloxacin,coumermycin,JAK2	2	Activated	2.646	1.24e-06	0.0235	CD80,CDKN1A,CXCL8,EGR1,MPL,OSM,PTGS2	7 (3)	2			0	0	0	0	0	0	0	0	1	0	1	0	0	0	1	0	0	0	0	0	0	1	0	0	0	0	0	0	0	0	0	0	0	0	0	0
TGFBI		other	Akt,ERK,Jnk,SRC,SRC (family),STAT3,TGFBI	2	Activated	2.785	8.5e-10	0.0105	ADM,ALDH1A1,ANGPTL4,AREG,AXL,CD40LG,CD80,CD83,CRIP2,CXCL2,CXCL8,DDIT4,DUSP1,EGR1,EREG,FOSB,HBEGF,IL23R,ITGA2B,JUN,JUNB,KISS1,NAMPT,NFKBIA,NR4A2,NRP1,PTGS2,RORC,SOCS3	29 (7)	6	retinoid,TMPRSS2-ERG		1	-1	1	1	0	1	0	-1	-1	1	0	0	-1	1	1	0	0	1	0	1	0	1	0	0	1	0	0	1	0	0	0	0	0	0	1	0
apogossypolone		chemical reagent	apogossypolone,ERK,Jnk	2	Activated	2.828	7.89e-10	0.0072	AREG,AXL,CD80,CD83,CDKN1A,CRIP2,CXCL2,CXCL8,DUSP1,EGR1,EREG,FOSB,HBEGF,ITGA2B,JUN,JUNB,MMP1,PTGS2	18 (3)	2			0	0	0	1	0	1	0	0	-1	1	-1	0	-1	1	1	0	0	0	0	1	0	1	0	0	1	0	0	1	0	0	0	0	0	0	1	0
LGMN		peptidase	Akt,AKT1,ERK,ERK1/2,HBEGF,JAK2,Jnk,LGMN,Mapk,MAPT,MMP2,PRKD,PTEN,SMAD2,Sod,SRC (family),STAT1,STAT3,Tgf beta	3	Activated	2.722	4.43e-09	0.0093	ADM,ALDH1A1,APOL4,AREG,AXL,CD40LG,CD80,CD83,CDKN1A,CRIP2,CXCL2,DDIT4,DSC2,DUSP1,EGF,EGR1,EREG,FOSB,HAND1,ID3,IL23R,ITGA2B,JUN,JUNB,KISS1,mir-22,MPL,MYF5,NAMPT,NFKBIA,NR4A2,OSM,PDGFA,PLEC,PTGS2,RORC,SEC14L2,SOCS3,TPM2	39 (19)	16	HGF,MAFB	budesonide	1	-1	0	1	0	1	0	-1	-1	1	-1	0	-1	1	0	0	0	1	1	1	1	1	0	0	1	0	0	1	0	0	0	0	0	0	0	0
CLDN1		other	AKT1,CLDN1,EFNB1,ERK,ERK1/2,HBEGF,ITGB3,Jnk,MMP2,RAC1,SMAD2,STAT3,Tgf beta	3	Activated	2.475	2.62e-09	0.0066	ADM,ALDH1A1,AREG,AXL,CD80,CD83,CDKN1A,CEACAM1,CRIP2,CXCL2,DDIT4,DUSP1,EGR1,EREG,FOSB,HAND1,ID3,IL23R,ITGA2B,JUN,JUNB,mir-22,MYF5,NAMPT,NR4A2,OSM,PDGFA,PTGS2,RORC,SEC14L2,SOCS3,TPM2	32 (13)	11	carbonyl cyanide m-chlorophenyl hydrazone,CLDN4,HNF1B,laminaran,mycophenolic acid,PPRC1,tributyrin	1-methyl-4-phenyl-1,2,3,6-tetrahydropyridine,bisindolylmaleimide I,HLX,MGAT1,Ro31-8220	1	-1	0	1	0	1	0	0	-1	1	-1	1	-1	1	0	0	0	1	0	1	0	1	0	0	1	0	0	1	0	0	0	0	0	0	0	0
CLDN4		transmembrane receptor	AKT1,CLDN4,EFNB1,ERK,ERK1/2,HBEGF,ITGB3,Jnk,MMP2,RAC1,SMAD2,STAT3,Tgf beta	3	Activated	2.475	2.62e-09	0.0067	ADM,ALDH1A1,AREG,AXL,CD80,CD83,CDKN1A,CEACAM1,CRIP2,CXCL2,DDIT4,DUSP1,EGR1,EREG,FOSB,HAND1,ID3,IL23R,ITGA2B,JUN,JUNB,mir-22,MYF5,NAMPT,NR4A2,OSM,PDGFA,PTGS2,RORC,SEC14L2,SOCS3,TPM2	32 (13)	11	4-hydroxytamoxifen,EPHA2	bisindolylmaleimide I,ERK,SP600125,U0126,WNT5A	1	-1	0	1	0	1	0	0	-1	1	-1	1	-1	1	0	0	0	1	0	1	0	1	0	0	1	0	0	1	0	0	0	0	0	0	0	0
copper phenanthroline		chemical reagent	CCR1,copper phenanthroline,CXCR2,ERK,L-glutamic acid,SLC1A2,TBX21	3	Activated	2.524	2.74e-11	0.0002	AREG,AXL,CDKN1A,CXCL2,CXCL8,CXCR3,DUSP1,EGR1,EREG,FOSB,HBEGF,IL23R,ITGA2B,JUN,JUNB,MMP1,PTGDS,PTGS2,RORC	19 (7)	4			0	0	0	1	0	1	0	0	0	0	-1	0	0	1	1	-1	0	0	0	1	0	1	0	0	1	0	0	1	0	0	0	0	0	0	1	0
dactolisib		chemical drug	dactolisib	1	Inhibited	-2.236	0.000787	0.0475	CACNA1H,CDKN1A,DDIT4,NRG1,PLOD2	5 (1)	1			0	0	0	0	0	0	0	0	0	0	1	0	0	0	0	0	0	1	0	0	0	0	0	0	0	0	0	0	0	0	0	0	0	0	0	0
SFTPA1		transporter	SFTPA1	1	Inhibited	-2.449	0.00012	0.0156	ANGPTL4,CXCL2,EGR1,FOSB,HBEGF,NAMPT	6 (1)	1	5'-methylthioadenosine,bucladesine,IL1A	dexamethasone,PD98059,U0126	0	0	1	0	0	0	0	0	0	0	0	0	0	1	0	0	0	0	0	0	0	1	0	0	0	0	0	1	0	0	0	0	0	0	1	0
Ro31-8220		chemical drug	Ro31-8220	1	Inhibited	-2.449	4.01e-06	0.0204	CDKN1A,CXCL8,DUSP1,EGR1,MMP1,PTGS2	6 (1)	1			0	0	0	0	0	0	0	0	0	0	1	0	0	0	1	0	0	0	0	1	0	1	0	0	0	0	0	0	0	0	0	0	0	0	0	0
Go 6976		chemical drug	Go 6976	1	Inhibited	-2.449	1.69e-06	0.0273	CD83,CDKN1A,CXCL8,NFKBIA,NR4A2,PTGS2	6 (1)	1			0	0	0	0	0	0	0	0	0	1	1	0	0	0	1	0	0	0	0	0	0	0	0	0	0	0	0	0	0	0	0	0	0	0	0	0
H89		chemical drug	H89	1	Inhibited	-3.162	3.77e-08	0.0015	AREG,CD83,CXCL8,EGR1,EREG,JUN,JUNB,MMP1,NR4A2,PTGS2	10 (1)	1			0	0	0	1	0	0	0	0	0	1	0	0	0	0	1	0	0	0	0	0	0	1	0	0	1	0	0	0	0	0	0	0	0	0	0	0
PD98059		chemical - kinase inhibitor	PD98059	1	Inhibited	-3.13	2.36e-08	0.0436	AREG,CD83,CDKN1A,CXCL8,EGR1,FOSB,HBEGF,ID3,ITGA2B,JUN,JUNB,MMP1,MYF5,OSM,PDGFA,PLEC,PTGS2,RGS1,SEC14L2,SOCS3	20 (1)	1			0	0	0	1	0	0	0	0	0	1	1	0	0	0	1	0	0	0	0	0	0	1	0	0	0	0	0	1	0	0	0	0	0	0	1	0
RB1		transcription regulator	RB1	1	Inhibited	-2.887	9.86e-09	0.0048	CD83,CDKN1A,CXCL8,DUSP1,EGR1,FOSB,GNRHR,H2AC8,H2BC21,JUN,JUNB,NR4A2	12 (1)	1	arotinoid acid,beta-escin,bucladesine,ceramide,CIL56,CSF2,dihematoporphyrin ether,Go 6976,GW3965,HGF,KN 93,levamisole,mycophenolic acid,palbociclib,PD173074,TEAD1,TO-901317	4-hydroxytamoxifen,APP,EGF,EHF,FGF2,GFI1,H89,HAVCR1,HLX,PD98059,Pdgf (complex),PDGF BB,SP600125,TLX1	0	0	0	0	0	0	0	0	0	1	1	0	0	0	-1	0	0	0	0	1	0	1	0	0	0	0	0	1	0	0	0	1	1	1	0	0
U0126		chemical drug	U0126	1	Inhibited	-3.578	1.69e-10	0.0018	ANGPTL4,AREG,CD40LG,CDKN1A,CXCL8,DUSP1,EGF,EGR1,EREG,FOSB,HBEGF,ITGA2B,JUN,JUNB,MMP1,NR4A2,PTGS2,RORC,SOCS3,TPM2	20 (1)	1			0	0	1	1	0	0	0	-1	0	0	1	0	0	0	1	0	0	0	0	1	1	1	0	0	1	0	0	1	0	0	0	0	0	0	1	0
SB1578		chemical drug	CSF1R,JAK2,SB1578	2	Inhibited	-2.449	1.43e-05	0.0497	CDKN1A,CXCL8,EGR1,JUN,MPL,OSM	6 (3)	2			0	0	0	0	0	0	0	0	0	0	1	0	0	0	1	0	0	0	0	0	0	1	0	0	0	0	0	0	0	0	0	0	0	0	0	0
E 6201		chemical drug	E 6201,MAP2K1,MAP3K1	2	Inhibited	-2.828	1.15e-05	0.0164	AREG,DUSP1,EGR1,ITGA2B,JUN,MMP1,OSM,PTGS2	8 (3)	2			0	0	0	1	0	0	0	0	0	0	0	0	0	0	0	0	0	0	0	1	0	1	0	0	0	0	0	0	0	0	0	0	0	0	0	0
SAR-20347		chemical drug	JAK1,JAK2,SAR-20347	2	Inhibited	-2.646	1.06e-05	0.0491	CDKN1A,CXCL8,EGR1,JUNB,MPL,OSM,SOCS3	7 (3)	2			0	0	0	0	0	0	0	0	0	0	1	0	0	0	1	0	0	0	0	0	0	1	0	0	0	0	0	0	0	0	0	0	0	0	0	0
upadacitinib		chemical drug	JAK1,JAK2,upadacitinib	2	Inhibited	-2.646	7.79e-06	0.0439	CDKN1A,CXCL8,EGR1,JUNB,MPL,OSM,SOCS3	7 (3)	2			0	0	0	0	0	0	0	0	0	0	1	0	0	0	1	0	0	0	0	0	0	1	0	0	0	0	0	0	0	0	0	0	0	0	0	0
jaktinib		chemical drug	JAK1,JAK2,jaktinib	2	Inhibited	-2.646	7.79e-06	0.0439	CDKN1A,CXCL8,EGR1,JUNB,MPL,OSM,SOCS3	7 (3)	2			0	0	0	0	0	0	0	0	0	0	1	0	0	0	1	0	0	0	0	0	0	1	0	0	0	0	0	0	0	0	0	0	0	0	0	0
INCB-16562		chemical drug	INCB-16562,JAK1,JAK2	2	Inhibited	-2.646	7.79e-06	0.0439	CDKN1A,CXCL8,EGR1,JUNB,MPL,OSM,SOCS3	7 (3)	2			0	0	0	0	0	0	0	0	0	0	1	0	0	0	1	0	0	0	0	0	0	1	0	0	0	0	0	0	0	0	0	0	0	0	0	0
MLN2480		chemical drug	MLN2480,Raf,RAF1	2	Inhibited	-2.309	4.68e-06	0.0319	AREG,CDKN1A,EGF,EGR1,HBEGF,ID3,JUN,MMP1,PLEC,PTGS2,RGS1,SEC14L2	12 (3)	2			0	0	0	1	0	0	0	0	0	0	1	0	0	0	0	0	0	0	0	0	1	1	0	0	0	0	0	0	0	0	0	0	0	0	1	0
XL281		chemical drug	Raf,RAF1,XL281	2	Inhibited	-2.309	4.68e-06	0.0319	AREG,CDKN1A,EGF,EGR1,HBEGF,ID3,JUN,MMP1,PLEC,PTGS2,RGS1,SEC14L2	12 (3)	2			0	0	0	1	0	0	0	0	0	0	1	0	0	0	0	0	0	0	0	0	1	1	0	0	0	0	0	0	0	0	0	0	0	0	1	0
L-779450		chemical drug	L-779450,Raf,RAF1	2	Inhibited	-2.309	4.68e-06	0.0319	AREG,CDKN1A,EGF,EGR1,HBEGF,ID3,JUN,MMP1,PLEC,PTGS2,RGS1,SEC14L2	12 (3)	2			0	0	0	1	0	0	0	0	0	0	1	0	0	0	0	0	0	0	0	0	1	1	0	0	0	0	0	0	0	0	0	0	0	0	1	0
R59949		chemical drug	1,2-dioctanoyl-sn-glycerol,DGKA,Hif,HIF1A,NADPH oxidase,R59949	2	Inhibited	-3	9.22e-07	0.0337	ADM,ANGPTL4,AXL,CDKN1A,CXCL2,CXCL8,DDIT4,EHD2,EREG,FHL2,ITGA2B,JUN,MMP1,PLOD2,PTGS2,RORC	16 (6)	6			1	0	1	0	0	-1	0	0	0	0	1	0	0	1	1	0	0	1	0	0	0	0	1	0	1	0	1	0	0	0	0	0	0	0	0	0
budesonide		chemical drug	budesonide,CCL5,IL12 (complex),IL17A,NR3C1	2	Inhibited	-2.294	7.35e-07	0.0383	ANGPTL4,AREG,CD40LG,CD83,CDKN1A,CEACAM1,CXCL2,CXCL8,CXCR3,DSC2,DUSP1,EGF,EREG,HBEGF,JUN,MMP1,NAMPT,NFKBIA,NR4A2,NRP1,PLEC,S100P,TFPI	23 (5)	5			0	0	1	1	0	0	0	-1	0	-1	-1	1	0	1	1	1	0	0	1	1	1	0	0	0	1	0	0	0	0	0	0	0	0	0	1	0
CGP77675		chemical drug	CGP77675,JAK2,SRC,STAT	2	Inhibited	-3.162	3.82e-07	0.0186	CDKN1A,CXCL8,EGR1,JUN,JUNB,MMP1,MPL,OSM,PTGS2,SOCS3	10 (4)	4			0	0	0	0	0	0	0	0	0	0	1	0	0	0	1	0	0	0	0	0	0	1	0	0	0	0	0	0	0	0	0	0	0	0	0	0
GPS2		transcription regulator	GPS2,Jnk,MAPK8,NCOR2	2	Inhibited	-2.673	3.72e-07	0.0499	CD83,CDKN1A,CRIP2,CXCL2,CXCL8,DUSP1,EGR1,FOSB,JUN,MMP1,NFKBIA,NRP1,OSM,PTGS2	14 (4)	4			0	0	0	0	0	0	0	0	0	1	-1	0	-1	1	1	0	0	0	0	1	0	1	0	0	0	0	0	1	0	0	0	0	0	0	0	0
bevacizumab		biologic drug	bevacizumab,EGFR,KDR,Vegf,VEGFA	2	Inhibited	-2.353	3.34e-07	0.0405	ANGPTL4,CD83,CEACAM1,CXCL2,CXCL8,DSC2,DUSP1,EGF,EGR1,FOSB,HBEGF,ID3,IGF2BP3,ITCH,JUN,JUNB,MMP1,NAMPT,NFKBIA,NR4A2,NRG1,NRP1,NRROS,PDGFA,PLOD2,PTGS2	26 (5)	5			0	0	1	0	0	0	0	0	0	-1	0	1	0	1	1	0	0	0	-1	1	-1	1	0	0	0	0	0	1	0	0	0	0	0	0	1	0
oclacitinib		chemical drug	JAK1,JAK2,JAK3,oclacitinib	2	Inhibited	-2.333	2.41e-07	0.0076	CD40LG,CDKN1A,CXCL8,EGR1,JUNB,MAPK15,MPL,OSM,SOCS3	9 (4)	3			0	0	0	0	0	0	0	-1	0	0	1	0	0	0	1	0	0	0	0	0	0	1	0	0	0	0	0	0	0	0	0	0	0	0	0	0
filgotinib		chemical drug	filgotinib,JAK1,JAK2,JAK3	2	Inhibited	-2.333	2.41e-07	0.0076	CD40LG,CDKN1A,CXCL8,EGR1,JUNB,MAPK15,MPL,OSM,SOCS3	9 (4)	3			0	0	0	0	0	0	0	-1	0	0	1	0	0	0	1	0	0	0	0	0	0	1	0	0	0	0	0	0	0	0	0	0	0	0	0	0
pentosan polysulfate		chemical drug	FGF1,FGF2,KNG1,Mmp,pentosan polysulfate	2	Inhibited	-3.873	2e-07	0.0182	ANGPTL4,AREG,AXL,CDKN1A,EGR1,HBEGF,ID3,JUN,JUNB,MMP1,NR4A2,PDGFA,PTGS2,TFPI,UGT2B17	15 (5)	4			0	0	1	1	0	1	0	0	0	0	1	0	0	0	0	0	0	0	0	0	0	1	0	0	0	0	0	0	0	0	0	0	0	0	1	0
3-(1-(3-imidazol-1-ylpropyl)-1H-indol-3-yl)-4-anilino-1H-pyrrole-2,5-dione		chemical drug	3-(1-(3-imidazol-1-ylpropyl)-1H-indol-3-yl)-4-anilino-1H-pyrrole-2,5-dione,PRKCB,PTK2B,RELA	2	Inhibited	-3.5	8.25e-08	0.0326	CD80,CD83,CDKN1A,CXCL2,CXCL8,DUSP1,EGR1,FOSB,HNF4A,JUNB,MMP1,NAMPT,NFKBIA,NR4A2,PTGS2,RGS1	16 (4)	3			0	0	0	0	0	0	0	0	-1	1	1	0	0	1	1	0	0	0	0	1	0	1	0	0	0	0	0	1	0	0	0	0	0	0	0	1
CH5126766		chemical drug	CH5126766,Mek,Raf,RAF1	2	Inhibited	-2.668	7.46e-08	0.0093	AREG,AXL,CDKN1A,CXCL8,EGF,EGR1,EREG,HAND1,HBEGF,ID3,ITGA2B,MMP1,OSM,PLEC,PTGS2,RGS1,SEC14L2	17 (4)	3			0	0	0	1	0	1	0	0	0	0	1	0	0	0	1	0	0	0	0	0	1	1	0	0	1	0	0	0	0	0	0	0	0	0	1	0
EYA2		phosphatase	EYA2,JAK2,STAT3	2	Inhibited	-2.357	4.67e-08	0.0174	ADM,ALDH1A1,ANGPTL4,CDKN1A,CXCL8,DDIT4,DUSP1,EGR1,IL23R,JUNB,MPL,NAMPT,NR4A2,NRP1,OSM,PTGS2,RORC,SOCS3	18 (3)	3			1	-1	1	0	0	0	0	0	0	0	1	0	0	0	1	0	0	1	0	1	0	1	0	0	0	0	0	0	0	0	0	0	0	0	0	0
miR-9-5p (and other miRNAs w/seed CUUUGGU)		mature microRNA	miR-9-5p (and other miRNAs w/seed CUUUGGU),STAT3	2	Inhibited	-2.357	4.26e-08	0.0234	ADM,ALDH1A1,ANGPTL4,CDKN1A,CXCL8,DDIT4,DUSP1,EGR1,IL23R,JUNB,MMP1,NAMPT,NR4A2,NRP1,PTGS2,RORC,SOCS3,SYTL4	18 (2)	2			1	-1	1	0	0	0	0	0	0	0	1	0	0	0	1	0	0	1	0	1	0	1	0	0	0	0	0	0	0	0	0	0	0	0	0	0
dideoxyforskolin		chemical toxicant	dideoxyforskolin,ERK1/2,RELA,STAT4,STAT5a/b	2	Inhibited	-3.273	3.83e-08	0.0473	AREG,CD40LG,CD80,CDKN1A,CXCL2,CXCL8,DUSP1,EGR1,FOSB,HBEGF,HNF4A,JUN,JUNB,MMP1,NAMPT,NFKBIA,NR4A2,OSM,PTGS2,RGS1,SOCS3	21 (5)	4			0	0	0	1	0	0	0	-1	-1	0	1	0	0	1	1	0	0	0	0	1	0	1	0	0	0	0	0	1	0	0	0	0	0	0	-1	1
tamatinib		chemical drug	ERK1/2,STAT3,SYK,tamatinib	2	Inhibited	-2.132	3.37e-08	0.0481	ADM,ALDH1A1,ANGPTL4,AREG,CD40LG,CD80,CDKN1A,CXCL8,DDIT4,DUSP1,EGR1,FOSB,HBEGF,IL23R,JUN,JUNB,NAMPT,NR4A2,NRP1,PTGS2,RORC,SOCS3	22 (4)	3			1	-1	1	1	0	0	0	-1	-1	0	1	0	0	0	1	0	0	1	0	1	0	1	0	0	0	0	0	1	0	0	0	0	0	0	-1	0
SOCS		group	INSR,JAK,JAK1,JAK2,JAK3,PRLR,SOCS,SOCS1,SOCS2,SOCS3,STAT,STAT1,STAT3	2	Inhibited	-2.449	3.16e-08	0.0245	ADM,ALDH1A1,ANGPTL4,APOL4,CD40LG,CD83,CDKN1A,CXCL8,DDIT4,DUSP1,EGR1,HAND1,HNF4A,HOXC9,IL23R,JUN,JUNB,MAPK15,NAMPT,NR4A2,NRP1,OSM,RORC,SOCS3	24 (13)	12			1	-1	1	0	0	0	0	-1	0	-1	1	0	0	0	1	0	0	1	0	1	0	1	0	0	0	0	0	0	0	0	0	0	0	0	0	1
SD-1008		chemical drug	JAK2,SD-1008,SRC,STAT3	2	Inhibited	-2.982	3.14e-08	0.0256	ADM,ALDH1A1,ANGPTL4,CDKN1A,CXCL8,DDIT4,DUSP1,EGR1,IL23R,JUN,JUNB,MPL,NAMPT,NR4A2,NRP1,OSM,PTGS2,RORC,SOCS3	19 (4)	3			1	-1	1	0	0	0	0	0	0	0	1	0	0	0	1	0	0	1	0	1	0	1	0	0	0	0	0	0	0	0	0	0	0	0	0	0
AZ-960		chemical reagent	AZ-960,JAK2,STAT3,STAT5a/b	2	Inhibited	-2.524	3.01e-08	0.0223	ADM,ALDH1A1,ANGPTL4,CDKN1A,CXCL8,DDIT4,DUSP1,EGR1,IL23R,JUNB,MMP1,MPL,NAMPT,NR4A2,NRP1,OSM,PTGS2,RORC,SOCS3	19 (4)	3			1	-1	1	0	0	0	0	0	0	0	1	0	0	0	1	0	0	1	0	1	0	1	0	0	0	0	0	0	0	0	0	0	0	0	0	0
PTPN2		phosphatase	BCR-ABL1,CAV1,EGFR,FOS,INSR,JAK1,KRAS,PTPN2,STAT,STAT1,STAT3,Stat3-Stat3,STAT6	2	Inhibited	-2.556	1.95e-08	0.0287	ADM,ALDH1A1,ANGPTL4,APOL4,AREG,CXCL8,DDIT4,DSC2,DUSP1,EGF,EGR1,EREG,FOSB,HAND1,HNF4A,HOXC9,IGF2BP3,IL23R,ITCH,ITGA2B,JUN,JUNB,NAMPT,NFKBIA,NR4A2,NRP1,OSM,PTGS2,RORC,TFPI	30 (13)	12	CSF		1	-1	1	1	0	0	0	0	0	0	0	0	0	0	1	0	0	1	-1	1	-1	1	0	0	1	0	0	-1	0	0	0	0	0	0	0	1
zidovudine		chemical drug	IL1,TERT,thymidine,zidovudine	2	Inhibited	-3.441	1.75e-08	0.0308	AREG,CCL23,CD40LG,CDKN1A,CEACAM1,CXCL2,CXCL8,DUSP1,EGR1,EREG,JUN,MMP1,NFKBIA,NRG1,ORM1,PDGFA,PTGS2,SOCS3,UGT2B17	19 (4)	4			0	0	0	1	0	0	1	-1	0	0	-1	1	0	1	1	0	0	0	0	1	0	1	0	0	1	0	0	0	0	0	0	0	0	0	0	0
bexarotene		chemical drug	bexarotene,calpain,IKK (complex),Rxr,RXRA,STAT3	2	Inhibited	-2.132	1.71e-08	0.014	ADM,ALDH1A1,ANGPTL4,CXCL2,CXCL8,DDIT4,DUSP1,EGR1,IL23R,JUNB,MMP1,NAMPT,NFKBIA,NR4A2,NRP1,PLOD2,PTGS2,RORC,SERPINF1,SLC27A5,SOCS3,TM4SF1	22 (6)	6			1	-1	1	0	0	0	0	0	0	0	0	0	0	1	1	0	0	-1	0	1	0	1	0	0	0	0	0	0	0	0	0	0	0	0	0	0
momelotinib		chemical drug	JAK1,JAK2,momelotinib,STAT3	2	Inhibited	-2.524	1.67e-08	0.0182	ADM,ALDH1A1,ANGPTL4,CDKN1A,CXCL8,DDIT4,DUSP1,EGR1,IL23R,JUNB,MMP1,MPL,NAMPT,NR4A2,NRP1,OSM,PTGS2,RORC,SOCS3	19 (4)	3			1	-1	1	0	0	0	0	0	0	0	1	0	0	0	1	0	0	1	0	1	0	1	0	0	0	0	0	0	0	0	0	0	0	0	0	0
WP1066		chemical drug	ERK1/2,JAK2,STAT3,STAT5a/b,SYK,WP1066,ZAP70	2	Inhibited	-3.266	1.49e-08	0.0068	ADM,ALDH1A1,ANGPTL4,AREG,CD40LG,CD80,CDKN1A,DDIT4,DUSP1,EGR1,FOSB,HBEGF,IL23R,JUN,JUNB,MPL,NAMPT,NR4A2,NRP1,OSM,PLEC,PTGS2,RORC,SOCS3	24 (7)	7			1	-1	1	1	0	0	0	1	1	0	1	0	0	0	0	0	0	1	0	1	0	1	0	0	0	0	0	1	0	0	0	0	0	0	-1	0
AZD1480		chemical drug	AZD1480,JAK1,JAK2,STAT3	2	Inhibited	-2.524	1.45e-08	0.0162	ADM,ALDH1A1,ANGPTL4,CDKN1A,CXCL8,DDIT4,DUSP1,EGR1,IL23R,JUNB,MMP1,MPL,NAMPT,NR4A2,NRP1,OSM,PTGS2,RORC,SOCS3	19 (4)	3			1	-1	1	0	0	0	0	0	0	0	1	0	0	0	1	0	0	1	0	1	0	1	0	0	0	0	0	0	0	0	0	0	0	0	0	0
CIMO		chemical reagent	CIMO,JAK1,JAK2,STAT3	2	Inhibited	-2.524	1.32e-08	0.0156	ADM,ALDH1A1,ANGPTL4,CDKN1A,CXCL8,DDIT4,DUSP1,EGR1,IL23R,JUNB,MMP1,MPL,NAMPT,NR4A2,NRP1,OSM,PTGS2,RORC,SOCS3	19 (4)	3			1	-1	1	0	0	0	0	0	0	0	1	0	0	0	1	0	0	1	0	1	0	1	0	0	0	0	0	0	0	0	0	0	0	0	0	0
UM101		chemical drug	MAPK14,UM101	2	Inhibited	-2.887	1.09e-08	0.0035	CD80,CD83,CXCL2,CXCL8,DUSP1,ELOVL7,JUN,JUNB,MMP1,NRP1,PTGS2,SOCS3	12 (2)	2			0	0	0	0	0	0	0	0	-1	1	0	0	0	1	1	0	0	0	0	1	0	0	0	1	0	0	0	0	0	0	0	0	0	0	0	0
LMT-28		chemical reagent	JAK2,LMT-28,STAT3	2	Inhibited	-2.524	9.91e-09	0.0139	ADM,ALDH1A1,ANGPTL4,CDKN1A,CXCL8,DDIT4,DUSP1,EGR1,IL23R,JUNB,MMP1,MPL,NAMPT,NR4A2,NRP1,OSM,PTGS2,RORC,SOCS3	19 (3)	2			1	-1	1	0	0	0	0	0	0	0	1	0	0	0	1	0	0	1	0	1	0	1	0	0	0	0	0	0	0	0	0	0	0	0	0	0
NAB2		transcription regulator	EGR1,EGR2,F3,NAB2	2	Inhibited	-3.051	9.33e-09	0.0042	AREG,CD40LG,CDKN1A,CXCL8,EGR1,EREG,FERMT2,HBEGF,IGF2BP3,JUN,PDGFA,PTGS2,SOCS3	13 (4)	3	HGF		0	0	0	1	0	0	0	-1	0	0	1	0	0	0	1	0	0	0	0	0	0	1	0	0	1	1	0	0	0	0	0	0	0	0	1	0
NAB1		transcription regulator	EGR1,EGR2,NAB1	2	Inhibited	-2.714	9.31e-09	0.0024	AREG,CD40LG,CDKN1A,CXCL8,EREG,HBEGF,IGF2BP3,JUN,PDGFA,PTGS2,SOCS3	11 (3)	2			0	0	0	1	0	0	0	-1	0	0	1	0	0	0	1	0	0	0	0	0	0	0	0	0	1	0	0	0	0	0	0	0	0	0	1	0
levamisole		chemical drug	CFTR,levamisole,RB1	2	Inhibited	-2.496	7.21e-09	0.0028	CD83,CDKN1A,DUSP1,EGR1,FOSB,GNRHR,H2AC8,H2BC21,JUN,JUNB,NFKBIA,NR4A2,PTGS2	13 (3)	3			0	0	0	0	0	0	0	0	0	1	-1	0	0	0	0	0	0	0	0	1	0	1	0	0	0	0	0	1	0	0	0	1	1	1	0	0
PD173074		chemical reagent	Akt,AKT1,ERK,ERK1/2,FGFR1,PD173074,RB1,STAT3	2	Inhibited	-2.694	6.99e-09	0.0195	ADM,ALDH1A1,ANGPTL4,AREG,AXL,CD40LG,CD80,CD83,CXCL2,DDIT4,DUSP1,EGR1,EREG,FOSB,GNRHR,H2AC8,H2BC21,IL23R,ITGA2B,JUN,JUNB,KISS1,NAMPT,NFKBIA,NR4A2,NRP1,PTGS2,RORC,S100P,SOCS3,SPNS2	31 (8)	8			1	-1	1	1	0	1	0	-1	-1	1	0	0	0	1	0	0	0	1	0	1	0	1	0	0	1	0	0	1	0	0	0	1	1	1	0	0
matrine		chemical reagent	Akt,ERK1/2,JAK2,MAP2K1/2,matrine,PI3K (family),SRC,STAT3	2	Inhibited	-2.268	6.51e-09	0.0289	ADM,ALDH1A1,ANGPTL4,AREG,CD40LG,CD80,CDKN1A,CXCL8,DDIT4,DUSP1,EGR1,FOSB,HBEGF,IL23R,JUN,JUNB,KISS1,mir-22,MPL,NAMPT,NFKBIA,NR4A2,NRP1,OSM,PDGFA,PTGS2,RORC,SOCS3	28 (8)	7			1	-1	1	1	0	0	0	-1	-1	0	1	0	0	0	1	0	0	1	0	1	0	1	0	0	0	0	0	1	0	0	0	0	0	0	-1	0
Beta ark		group	ADRB,Beta ark,ERK	2	Inhibited	-3.357	6.19e-09	0.0043	AREG,AXL,CDKN1A,CXCL2,CXCL8,DUSP1,EGR1,EREG,HBEGF,ITGA2B,JUNB,LTBP1,MMP1,NR4A2,PTGS2	15 (3)	2			0	0	0	1	0	1	0	0	0	0	-1	0	0	1	1	0	0	0	0	1	0	1	0	0	1	0	0	0	0	0	0	0	0	0	1	0
sorafenib analog BB1		chemical drug	FGFR1,FLT1,KDR,MAPK14,NTRK1,RAF1,sorafenib analog BB1	2	Inhibited	-3.13	5.15e-09	0.0037	AREG,CD80,CD83,CDKN1A,CXCL2,CXCL8,DUSP1,EGR1,HBEGF,ID3,IGF2BP3,JUN,JUNB,MMP1,NRP1,PLEC,PTGS2,RGS1,SEC14L2,SOCS3	20 (7)	6			0	0	0	1	0	0	0	0	-1	1	1	0	0	1	1	0	0	0	0	1	0	1	0	0	0	0	0	0	0	0	0	0	0	0	1	0
perindopril		chemical drug	ERK,perindopril,Sod	2	Inhibited	-2.84	4.66e-09	0.0054	AREG,AXL,CDKN1A,CXCL2,CXCL8,DSC2,DUSP1,EGR1,EREG,HBEGF,ITGA2B,JUN,JUNB,MMP1,PTGS2	15 (3)	2			0	0	0	1	0	1	0	0	0	0	-1	0	0	1	1	0	0	0	-1	1	0	1	0	0	1	0	0	0	0	0	0	0	0	0	1	0
tirbanibulin		chemical drug	ERK1/2,IGF1R,JAK2,MAP2K1/2,PI3K (family),SRC,STAT3,tirbanibulin	2	Inhibited	-2.6	4.65e-09	0.0284	ADM,ALDH1A1,ANGPTL4,AREG,CD80,CDKN1A,CXCL8,DDIT4,DUSP1,EGR1,FOSB,HBEGF,IL23R,JUN,JUNB,mir-22,MPL,NAMPT,NR4A2,NRP1,OSM,PDGFA,PTGS2,RORC,SOCS3	25 (8)	7			1	-1	1	1	0	0	0	0	-1	0	1	0	0	0	1	0	0	1	0	1	0	1	0	0	0	0	0	1	0	0	0	0	0	0	-1	0
CISH		other	CISH,JAK,JAK1,JAK2,JAK3,STAT,STAT3,STAT5a/b	2	Inhibited	-2.4	4.41e-09	0.0105	ADM,ALDH1A1,ANGPTL4,CD40LG,CD83,CDKN1A,CXCL8,DDIT4,DUSP1,EGR1,IL23R,JUNB,MAPK15,MPL,NAMPT,NR4A2,NRP1,OSM,PTGS2,RORC,SOCS3	21 (8)	7	CSF2,IL3,TSLP		1	-1	1	0	0	0	0	-1	0	-1	1	0	0	0	1	0	0	1	0	1	0	1	0	0	0	0	0	0	0	0	0	0	0	0	0	0
arotinoid acid		chemical toxicant	arotinoid acid,NR1H4,Rar,RARA,RB1	2	Inhibited	-2.683	4.06e-09	0.003	CD83,CDKN1A,CXCL8,DUSP1,EGR1,FOSB,GNRHR,H2AC8,H2BC21,HNF4A,JUN,JUNB,MMP1,NDRG2,NR4A2,PTGS2,RORC,SERPINF1,SLC27A5,XK	20 (5)	5			0	0	0	0	0	0	0	0	0	1	-1	0	0	0	-1	0	0	0	0	1	0	1	0	0	0	0	0	1	0	0	0	1	1	1	0	1
talmapimod		chemical drug	MAPK11,MAPK12,MAPK13,MAPK14,talmapimod	2	Inhibited	-2.887	2.87e-09	0.0025	CD80,CD83,CDKN1A,CXCL2,CXCL8,DUSP1,JUN,JUNB,MMP1,NRP1,PTGS2,SOCS3	12 (5)	4			0	0	0	0	0	0	0	0	-1	1	1	0	0	1	1	0	0	0	0	1	0	0	0	0	0	0	0	0	0	0	0	0	0	0	0	0
MKP1/5		group	MAPK11,MAPK12,MAPK13,MAPK14,MKP1/5	2	Inhibited	-2.887	2.57e-09	0.0024	CD80,CD83,CDKN1A,CXCL2,CXCL8,DUSP1,JUN,JUNB,MMP1,NRP1,PTGS2,SOCS3	12 (5)	4			0	0	0	0	0	0	0	0	-1	1	1	0	0	1	1	0	0	0	0	1	0	0	0	0	0	0	0	0	0	0	0	0	0	0	0	0
COMMD1		transporter	COMMD1,HIF1A,NFkB (complex),NFKB1,RELA	2	Inhibited	-4.382	2.46e-09	0.0198	ADM,ANGPTL4,AXL,CD80,CD83,CDKN1A,CXCL2,CXCL8,DDIT4,DUSP1,EGR1,EHD2,EREG,FHL2,FOSB,G0S2,HNF4A,ITGA2B,JUN,JUNB,MMP1,NAMPT,NFKBIA,NR4A2,PDGFA,PLOD2,PTGS2,RGS1,RORC,SOCS3	30 (5)	4			1	0	1	0	0	-1	0	0	-1	1	1	0	0	1	1	0	0	1	0	1	0	1	1	0	1	0	1	1	0	1	0	0	0	0	0	1
TOLLIP		other	CCL5,ERK1/2,IL1,IRAK1,NFkB (complex),SMAD2,TOLLIP	2	Inhibited	-3.528	2.14e-09	0.0181	ADM,AREG,CCL23,CD40LG,CD80,CD83,CDKN1A,CEACAM1,CXCL2,DUSP1,EGF,EGR1,FOSB,G0S2,HBEGF,JUN,JUNB,MMP1,MYF5,NAMPT,NFKBIA,NRG1,ORM1,PDGFA,PLEC,PTGS2,SOCS3,TPM2,UGT2B17	29 (7)	6			1	0	0	1	0	0	1	-1	-1	1	1	1	0	1	0	0	0	0	0	1	1	1	0	0	0	0	0	1	0	1	0	0	0	0	-1	0
CIL56		chemical reagent	CIL56,RB1	2	Inhibited	-2.496	1.19e-09	0.0022	ALDH1A1,CD83,CDKN1A,CXCL8,DUSP1,EGR1,FOSB,GNRHR,H2AC8,H2BC21,JUN,JUNB,NR4A2	13 (2)	2			0	-1	0	0	0	0	0	0	0	1	1	0	0	0	-1	0	0	0	0	1	0	1	0	0	0	0	0	1	0	0	0	1	1	1	0	0
dihematoporphyrin ether		chemical drug	dihematoporphyrin ether,RB1,STAT3	2	Inhibited	-2.132	3.4e-10	0.0029	ADM,ALDH1A1,ANGPTL4,CD83,CDKN1A,DDIT4,DUSP1,EGR1,FOSB,GNRHR,H2AC8,H2BC21,IL23R,JUN,JUNB,MMP1,NAMPT,NR4A2,NRP1,PTGS2,RORC,SOCS3	22 (3)	3			1	-1	1	0	0	0	0	0	0	1	-1	0	0	0	0	0	0	1	0	-1	0	1	0	0	0	0	0	1	0	0	0	1	1	1	0	0
beta-escin		chemical drug	beta-escin,RB1,STAT3	2	Inhibited	-2.558	3.07e-10	0.0029	ADM,ALDH1A1,ANGPTL4,CD83,CDKN1A,DDIT4,DUSP1,EGR1,FOSB,GNRHR,H2AC8,H2BC21,IL23R,JUN,JUNB,MMP1,NAMPT,NR4A2,NRP1,PTGS2,RORC,SOCS3	22 (3)	3			1	-1	1	0	0	0	0	0	0	1	-1	0	0	0	0	0	0	1	0	1	0	1	0	0	0	0	0	1	0	0	0	1	1	1	0	0
TO-901317		chemical reagent	Nr1h,RB1,RORA,RORC,Rxr,TO-901317	2	Inhibited	-2.828	1.7e-10	0.0002	ADM,CD83,CDKN1A,DUSP1,EGR1,ELOVL7,FOSB,GNRHR,H2AC8,H2BC21,IL23R,JUN,JUNB,MMP1,NFKBIA,NR4A2,PTGS2,SERPINF1	18 (6)	6			-1	0	0	0	0	0	0	0	0	1	1	0	0	0	0	0	0	0	0	1	0	1	0	-1	0	0	0	1	0	0	0	1	1	1	0	0
DUSP9		phosphatase	DUSP9,ERK,MAPK10,MAPK14,MAPK3	2	Inhibited	-3.441	1.36e-10	0.002	AREG,AXL,CD80,CD83,CDKN1A,CXCL2,CXCL8,DUSP1,EGR1,EREG,FOSB,HBEGF,ITGA2B,JUN,JUNB,MMP1,NRP1,PTGS2,SOCS3	19 (5)	4	4-hydroxytamoxifen,SS18		0	0	0	1	0	1	0	0	-1	1	-1	0	0	1	1	0	0	0	0	1	0	1	0	0	1	0	0	1	0	0	0	0	0	0	1	0
ifenprodil		chemical drug	Creb,ERK,GRIN1,ifenprodil	3	Inhibited	-3.153	5.29e-09	0.0044	AREG,AXL,CDKN1A,CXCL2,CXCL8,DUSP1,EGR1,EREG,FOSB,HBEGF,ITGA2B,JUN,JUNB,MMP1,ORM1,PTGS2,RYR1	17 (4)	3			0	0	0	1	0	1	0	0	0	0	-1	0	0	1	1	0	0	0	0	1	0	1	0	0	1	0	0	1	0	0	0	0	0	0	1	0
ensartinib		chemical drug	ALK,Ap1,EML4-ALK,ensartinib,HIF1A,JAK2,JAK3,Jnk,JUN,NFkB (complex),RAS,SMAD4,STAT1,STAT3,STAT5a/b,STAT6	3	Inhibited	-2.92	2.33e-09	0.0193	ADM,ALDH1A1,ANGPTL4,APOL4,AXL,CD40LG,CD80,CD83,CDKN1A,CRIP2,CXCL2,CXCL8,DDIT4,DUSP1,EGR1,EHD2,EREG,FHL2,FOSB,G0S2,HNF4A,IL23R,ITGA2B,JUN,JUNB,MAPK15,MMP1,MPL,NAMPT,NFKBIA,NR4A2,NRP1,OSM,PLOD2,PTGS2,RORC,SOCS3,TPM2	38 (16)	14			1	-1	1	0	0	-1	0	-1	-1	1	-1	0	-1	1	1	0	0	1	0	1	0	1	1	0	1	0	1	1	0	1	0	0	0	0	0	-1
PON1		phosphatase	1-palmitoyl-2-arachidonyl-sn-glycero-3-phosphorylcholine,ACHE,CAV1,clopidogrel,CREB1,CYP2C9,ERK1/2,F3,Gsk3,JAK2,PON1,PPARA,PRKCE,RAC1,SMPD1,SRC,STAT3	3	Inhibited	-2.121	1.72e-10	0.0019	ACKR1,ADM,ALDH1A1,ANGPTL4,AREG,CD80,CD83,CXCL2,CXCL8,DDIT4,DUSP1,EGR1,FERMT2,FOSB,HBEGF,HNF4A,IL23R,JUN,JUNB,LURAP1L,MPL,NAMPT,NFKBIA,NR4A2,NRP1,ORM1,OSM,PDGFA,PTGS2,RORC,TFPI,UQCRC1	32 (17)	15	APOA1	FGF19	1	-1	1	1	0	0	0	0	1	-1	0	0	0	1	1	0	0	1	0	1	0	1	0	0	0	1	0	1	0	0	0	0	0	0	-1	-1
ammonia		chemical - endogenous mammalian	ammonia	1		-1	0.0336	0.0465	SLC1A3	1 (1)	1			0	0	0	0	0	0	0	0	0	0	0	0	0	0	0	0	0	0	0	0	0	0	0	0	0	0	0	0	0	0	0	0	0	0	0	0
ifenprodil		chemical drug	ifenprodil	1		1	0.0336	0.0311	RYR1	1 (1)	1			0	0	0	0	0	0	0	0	0	0	0	0	0	0	0	0	0	0	0	0	0	0	0	0	0	0	0	0	0	0	0	0	0	0	0	0
SOX2-OCT4-NANOG		complex	SOX2-OCT4-NANOG	1		-1.414	0.0276	0.0445	HAND1,MYF5	2 (1)	1			0	0	0	0	0	0	0	0	0	0	0	0	0	0	0	0	0	0	0	0	0	0	0	0	0	0	0	0	0	0	0	0	0	0	0	0
Gata		group	Gata	1		1	0.0225	0.0302	ITGA2B	1 (1)	1			0	0	0	0	0	0	0	0	0	0	0	0	0	0	0	0	0	0	0	0	0	0	0	0	0	0	0	0	0	0	0	0	0	0	0	0
Clock-Bmal1		complex	Clock-Bmal1	1		1	0.0225	0.0324	NAMPT	1 (1)	1			0	0	0	0	0	0	0	0	0	0	0	0	0	0	0	0	0	0	0	0	0	0	0	0	0	0	0	0	0	0	0	0	0	0	0	0
AGN 190299		chemical drug	AGN 190299	1		-1	0.0225	0.0452	EGF	1 (1)	1			0	0	0	0	0	0	0	0	0	0	0	0	0	0	0	0	0	0	0	0	-2	0	0	0	0	0	0	0	0	0	0	0	0	0	0	0
ONECUT1		transcription regulator	ONECUT1	1		1	0.0225	0.0465	HNF4A	1 (1)	1		SOX2-OCT4-NANOG	0	0	0	0	0	0	0	0	0	0	0	0	0	0	0	0	0	0	0	0	0	0	0	0	0	0	0	0	0	0	0	0	0	0	0	-2
IRF2BPL		enzyme	IRF2BPL	1		-1	0.0225	0.0304	KISS1	1 (1)	1			0	0	0	0	0	0	0	0	0	0	0	0	0	0	0	0	0	0	0	0	0	0	0	0	0	0	0	0	0	0	0	0	0	0	0	0
miR-3173-5p (and other miRNAs w/seed GCCCUGC)		mature microRNA	miR-3173-5p (and other miRNAs w/seed GCCCUGC)	1		-1	0.0225	0.0265	IGF2BP3	1 (1)	1			0	0	0	0	0	0	0	0	0	0	0	0	0	0	0	0	0	0	0	0	0	0	0	0	0	0	0	0	0	0	0	0	0	0	0	0
WNT6		other	WNT6	1		1	0.0225	0.0382	MYF5	1 (1)	1			0	0	0	0	0	0	0	0	0	0	0	0	0	0	0	0	0	0	0	0	0	0	0	0	0	0	0	0	0	0	0	0	0	0	0	0
ZNF217		transcription regulator	ZNF217	1		-1.732	0.017	0.0426	ADM,NMNAT2,SEC14L2	3 (1)	1			1	0	0	0	0	0	0	0	0	0	0	0	0	0	0	0	0	0	0	0	0	0	0	0	0	0	0	0	0	0	0	0	0	0	0	0
N-nonyl-1-deoxynojirimycin		chemical reagent	N-nonyl-1-deoxynojirimycin	1		-1	0.0113	0.0474	SOCS3	1 (1)	1			0	0	0	0	0	0	0	0	0	0	0	0	0	0	0	0	0	0	0	0	0	0	0	0	0	0	0	0	0	0	0	0	0	0	0	0
asimadoline		chemical drug	asimadoline	1		-1	0.0113	0.0165	OPRK1	1 (1)	1			0	0	0	0	0	0	0	0	0	0	0	0	0	0	0	0	0	0	0	0	0	0	0	0	0	0	0	0	0	0	0	0	0	0	0	0
15-keto-13,14-dihydroprostaglandin E2		chemical - endogenous mammalian	15-keto-13,14-dihydroprostaglandin E2	1		1	0.0113	0.0379	OSM	1 (1)	1			0	0	0	0	0	0	0	0	0	0	0	0	0	0	0	0	0	0	0	0	0	0	0	0	0	0	0	0	0	0	0	0	0	0	0	0
roxadustat		chemical drug	roxadustat	1		1	0.0113	0.021	SERPINF1	1 (1)	1			0	0	0	0	0	0	0	0	0	0	0	0	0	0	0	0	0	0	0	0	0	0	0	0	0	0	0	0	0	0	0	0	0	0	0	0
ADTRP		enzyme	ADTRP	1		1	0.0113	0.0169	TFPI	1 (1)	1	dihydrotestosterone		0	0	0	0	0	0	0	0	0	0	0	0	0	0	0	0	0	0	0	0	0	0	0	0	0	0	0	0	0	0	0	0	0	0	0	0
IL21R		transmembrane receptor	IL21R	1		1	0.0113	0.0474	SOCS3	1 (1)	1			0	0	0	0	0	0	0	0	0	0	0	0	0	0	0	0	0	0	0	0	0	0	0	0	0	0	0	0	0	0	0	0	0	0	0	0
PF-4523655		biologic drug	PF-4523655	1		-1	0.0113	0.038	DDIT4	1 (1)	1			0	0	0	0	0	0	0	0	0	0	0	0	0	0	0	0	0	-2	0	0	0	0	0	0	0	0	0	0	0	0	0	0	0	0	0	0
IL10R		group	IL10R	1		1	0.0113	0.0474	SOCS3	1 (1)	1			0	0	0	0	0	0	0	0	0	0	0	0	0	0	0	0	0	0	0	0	0	0	0	0	0	0	0	0	0	0	0	0	0	0	0	0
HNF1α dimer		complex	HNF1α dimer	1		1	0.0113	0.023	HNF4A	1 (1)	1			0	0	0	0	0	0	0	0	0	0	0	0	0	0	0	0	0	0	0	0	0	0	0	0	0	0	0	0	0	0	0	0	0	0	0	-2
etorphine		chemical drug	etorphine	1		1	0.0113	0.0165	OPRK1	1 (1)	1			0	0	0	0	0	0	0	0	0	0	0	0	0	0	0	0	0	0	0	0	0	0	0	0	0	0	0	0	0	0	0	0	0	0	0	0
cytisine		chemical drug	cytisine	1		-1	0.0113	0.0371	FOSB	1 (1)	1			0	0	0	0	0	0	0	0	0	0	0	0	0	0	0	0	0	0	0	0	0	0	0	0	0	0	0	-2	0	0	0	0	0	0	0	0
N(1)-guanyl-1,7-diaminoheptane		chemical reagent	N(1)-guanyl-1,7-diaminoheptane	1		-1	0.0113	0.0458	CD83	1 (1)	1			0	0	0	0	0	0	0	0	0	-2	0	0	0	0	0	0	0	0	0	0	0	0	0	0	0	0	0	0	0	0	0	0	0	0	0	0
MLC1		transporter	MLC1	1		1	0.0113	0.0389	AXL	1 (1)	1			0	0	0	0	0	-2	0	0	0	0	0	0	0	0	0	0	0	0	0	0	0	0	0	0	0	0	0	0	0	0	0	0	0	0	0	0
IL13RA2-CHI3L1		complex	IL13RA2-CHI3L1	1		1	0.0113	0.0384	HBEGF	1 (1)	1			0	0	0	0	0	0	0	0	0	0	0	0	0	0	0	0	0	0	0	0	0	0	0	0	0	0	0	0	0	0	0	0	0	0	-2	0
AP-1 decoy		chemical reagent	AP-1 decoy	1		-1	0.0113	0.0483	DUSP1	1 (1)	1			0	0	0	0	0	0	0	0	0	0	0	0	0	0	0	0	0	0	0	-2	0	0	0	0	0	0	0	0	0	0	0	0	0	0	0	0
STAMBPL1		enzyme	STAMBPL1	1		1	0.0113	0.0483	DUSP1	1 (1)	1		WNT5A	0	0	0	0	0	0	0	0	0	0	0	0	0	0	0	0	0	0	0	-2	0	0	0	0	0	0	0	0	0	0	0	0	0	0	0	0
RFX7		transcription regulator	RFX7	1		1	0.0113	0.038	DDIT4	1 (1)	1			0	0	0	0	0	0	0	0	0	0	0	0	0	0	0	0	0	-2	0	0	0	0	0	0	0	0	0	0	0	0	0	0	0	0	0	0
PDYN		transporter	PDYN	1		-1	0.0113	0.0165	OPRK1	1 (1)	1	kainic acid,methamphetamine		0	0	0	0	0	0	0	0	0	0	0	0	0	0	0	0	0	0	0	0	0	0	0	0	0	0	0	0	0	0	0	0	0	0	0	0
PAR-1-specific peptide		chemical reagent	PAR-1-specific peptide	1		1	0.0113	0.0379	OSM	1 (1)	1			0	0	0	0	0	0	0	0	0	0	0	0	0	0	0	0	0	0	0	0	0	0	0	0	0	0	0	0	0	0	0	0	0	0	0	0
ethylketocyclazocine		chemical drug	ethylketocyclazocine	1		-1	0.0113	0.0165	OPRK1	1 (1)	1			0	0	0	0	0	0	0	0	0	0	0	0	0	0	0	0	0	0	0	0	0	0	0	0	0	0	0	0	0	0	0	0	0	0	0	0
OSU8-1		chemical - protease inhibitor	OSU8-1	1		-1	0.0113	0.0384	HBEGF	1 (1)	1			0	0	0	0	0	0	0	0	0	0	0	0	0	0	0	0	0	0	0	0	0	0	0	0	0	0	0	0	0	0	0	0	0	0	-2	0
LINC00920		other	LINC00920	1		-1	0.0113	0.0389	AXL	1 (1)	1			0	0	0	0	0	-2	0	0	0	0	0	0	0	0	0	0	0	0	0	0	0	0	0	0	0	0	0	0	0	0	0	0	0	0	0	0
GTx-560		chemical reagent	GTx-560	1		-1	0.0113	0.0179	PROS1	1 (1)	1			0	0	0	0	0	0	0	0	0	0	0	0	0	0	0	0	0	0	0	0	0	0	0	0	0	0	0	0	0	0	0	0	0	0	0	0
MED23		transcription regulator	MED23	1		1	0.0113	0.0214	KISS1	1 (1)	1			0	0	0	0	0	0	0	0	0	0	0	0	0	0	0	0	0	0	0	0	0	0	0	0	0	0	0	0	0	0	0	0	0	0	0	0
NCOR1		transcription regulator	NCOR1	1		0	0.0054	0.033	PTGS2,SERPINF1	2 (1)	1			0	0	0	0	0	0	0	0	0	0	0	0	0	0	0	0	0	0	0	0	0	0	0	0	0	0	0	0	0	0	0	0	0	0	0	0
N4BP1		enzyme	N4BP1	1		1.414	0.0054	0.0485	JUN,JUNB	2 (1)	1			0	0	0	0	0	0	0	0	0	0	0	0	0	0	0	0	0	0	0	0	0	0	0	0	0	0	0	0	0	0	0	0	0	0	0	0
LINC01139		other	LINC01139	1		1.414	0.0054	0.0445	ANGPTL4,EGR1	2 (1)	1			0	0	1	0	0	0	0	0	0	0	0	0	0	0	0	0	0	0	0	0	0	1	0	0	0	0	0	0	0	0	0	0	0	0	0	0
GNRH		group	GNRH	1		1.414	0.0054	0.0253	DUSP1,EGR1	2 (1)	1	histrelin	IL1	0	0	0	0	0	0	0	0	0	0	0	0	0	0	0	0	0	0	0	1	0	1	0	0	0	0	0	0	0	0	0	0	0	0	0	0
PTPRR		phosphatase	PTPRR	1		1.342	0.00471	0.0122	GGT7,JUN,NT5DC2,PQBP1,UQCRC1	5 (1)	1	HGF		0	0	0	0	0	0	0	0	0	0	0	0	0	0	0	0	0	0	0	0	0	0	0	0	0	0	0	0	0	0	0	0	0	0	0	0
potassium chloride		chemical drug	potassium chloride	1		1.414	0.00435	0.0462	EGR1,JUN	2 (1)	1			0	0	0	0	0	0	0	0	0	0	0	0	0	0	0	0	0	0	0	0	0	1	0	0	0	0	0	0	0	0	0	0	0	0	0	0
linsidomine		chemical drug	linsidomine	1		0	0.00435	0.0411	PDGFA,PTGS2	2 (1)	1			0	0	0	0	0	0	0	0	0	0	0	0	0	0	0	0	0	0	0	0	0	0	0	0	0	0	0	0	0	0	0	0	0	0	0	0
TRH		other	TRH	1		1.732	0.0042	0.0323	DUSP1,JUN,JUNB	3 (1)	1	dexamethasone,NCOR1,phorbol esters,STAT3	3,3',5-triiodothyroacetic acid	0	0	0	0	0	0	0	0	0	0	0	0	0	0	0	0	0	0	0	1	0	0	0	0	0	0	0	0	0	0	0	0	0	0	0	0
HEIH		other	HEIH	1		1.732	0.0042	0.0487	CACNA1H,DUSP1,JUN	3 (1)	1			0	0	0	0	0	0	0	0	0	0	0	0	0	0	0	0	0	0	0	1	0	0	0	0	0	0	0	0	0	0	0	0	0	0	0	0
LLGL2		other	LLGL2	1		0.577	0.0038	0.0315	AXL,DUSP1,FSTL1	3 (1)	1			0	0	0	0	0	-2	0	0	0	0	0	0	0	0	0	0	0	0	0	-2	0	0	0	0	0	0	0	0	-2	0	0	0	0	0	0	0
VH032		chemical reagent	VH032	1		1.732	0.00342	0.0259	ADM,JUN,PLOD2	3 (1)	1			1	0	0	0	0	0	0	0	0	0	0	0	0	0	0	0	0	0	0	0	0	0	0	0	0	0	0	0	0	0	0	0	0	0	0	0
APOH		transporter	APOH	1		0	0.00341	0.0479	CD80,CD83	2 (1)	1			0	0	0	0	0	0	0	0	-2	-2	0	0	0	0	0	0	0	0	0	0	0	0	0	0	0	0	0	0	0	0	0	0	0	0	0	0
estradiol benzoate		chemical drug	estradiol benzoate	1		0	0.00341	0.0203	KISS1,PTGS2	2 (1)	1			0	0	0	0	0	0	0	0	0	0	0	0	0	0	0	0	0	0	0	0	0	0	0	0	0	0	0	0	0	0	0	0	0	0	0	0
I-BOP		chemical reagent	I-BOP	1		1.414	0.00341	0.0494	MMP1,PTGS2	2 (1)	1			0	0	0	0	0	0	0	0	0	0	0	0	0	0	0	0	0	0	0	0	0	0	0	0	0	0	0	0	0	0	0	0	0	0	0	0
LYL1		transcription regulator	LYL1	1		0	0.00341	0.0306	EGR1,ID3	2 (1)	1			0	0	0	0	0	0	0	0	0	0	0	0	0	0	0	0	0	0	0	0	0	-2	0	0	0	0	0	0	0	0	0	0	0	0	0	0
IOX2		chemical reagent	IOX2	1		1.732	0.00307	0.0238	ADM,JUN,PLOD2	3 (1)	1			1	0	0	0	0	0	0	0	0	0	0	0	0	0	0	0	0	0	0	0	0	0	0	0	0	0	0	0	0	0	0	0	0	0	0	0
TXLNA		cytokine	TXLNA	1		1	0.0225	0.0456	CXCR6	1 (1)	1			0	0	0	0	0	0	0	0	0	0	0	0	0	0	0	0	-2	0	0	0	0	0	0	0	0	0	0	0	0	0	0	0	0	0	0	0
murabutide		chemical reagent	murabutide	1		0	0.00258	0.0378	CD80,CD83	2 (1)	1			0	0	0	0	0	0	0	0	-2	-2	0	0	0	0	0	0	0	0	0	0	0	0	0	0	0	0	0	0	0	0	0	0	0	0	0	0
thioacetamide		chemical toxicant	thioacetamide	1		0	0.00258	0.023	PTGS2,UGT2B17	2 (1)	1			0	0	0	0	0	0	0	0	0	0	0	0	0	0	0	0	0	0	0	0	0	0	0	0	0	0	0	0	0	0	0	0	0	0	0	0
CD83	0.588	transmembrane receptor	CD83	1		1.414	0.00258	0.0453	CD80,PTGS2	2 (1)	1	5-O-mycolyl-beta-araf-(1->2)-5-O-mycolyl-alpha-araf-(1->1')-glycerol,APOH,calcimycin,CSF2,ECSIT,Hif1,IL1A,IL3,MAPK14,murabutide,OSCAR,p38 Sapk,palbociclib,TREM1,TSLP	1-palmitoyl-2-arachidonyl-sn-glycero-3-phosphorylcholine,ANXA1,ascomycin,CAMP,cyclosporin A,dexamethasone,dextran sulfate,ethylene glycol tetraacetic acid,filgrastim,fluticasone propionate,Go 6976,H89,KN 93,MUC1,N(1)-guanyl-1,7-diaminoheptane,PAEP,PD98059,RB1,SP600125,VEGFA	0	0	0	0	0	0	0	0	1	0	0	0	0	0	0	0	0	0	0	0	0	0	0	0	0	0	0	0	0	0	0	0	0	0	0	0
5'-methylthioadenosine		chemical - endogenous mammalian	5'-methylthioadenosine	1		0	0.00258	0.0387	MMP1,PTGS2	2 (1)	1			0	0	0	0	0	0	0	0	0	0	0	0	0	0	0	0	0	0	0	0	0	0	0	0	0	0	0	0	0	0	0	0	0	0	0	0
growth factor		group	growth factor	1		1.414	0.00258	0.0261	DUSP1,PTGS2	2 (1)	1	EGF		0	0	0	0	0	0	0	0	0	0	0	0	0	0	0	0	0	0	0	1	0	0	0	0	0	0	0	0	0	0	0	0	0	0	0	0
acrylamide		chemical toxicant	acrylamide	1		0	0.00258	0.0334	JUN,OPRK1	2 (1)	1			0	0	0	0	0	0	0	0	0	0	0	0	0	0	0	0	0	0	0	0	0	0	0	0	0	0	0	0	0	0	0	0	0	0	0	0
NEU3		enzyme	NEU3	1		1.414	0.00258	0.0308	EGR1,MMP1	2 (1)	1			0	0	0	0	0	0	0	0	0	0	0	0	0	0	0	0	0	0	0	0	0	1	0	0	0	0	0	0	0	0	0	0	0	0	0	0
AGR2		other	AGR2	1		1.414	0.00258	0.0396	AREG,EGR1	2 (1)	1			0	0	0	1	0	0	0	0	0	0	0	0	0	0	0	0	0	0	0	0	0	1	0	0	0	0	0	0	0	0	0	0	0	0	0	0
HNF1B		transcription regulator	HNF1B	1		0.447	0.00239	0.0498	DUSP1,HNF4A,ID3,S100P,UGT2B17	5 (1)	1			0	0	0	0	0	0	0	0	0	0	0	0	0	0	0	0	0	0	0	-2	0	0	0	0	0	0	0	0	0	0	0	0	0	0	0	-2
amphetamine		chemical drug	amphetamine	1		1.732	0.00214	0.0444	EGR1,FOSB,JUNB	3 (1)	1			0	0	0	0	0	0	0	0	0	0	0	0	0	0	0	0	0	0	0	0	0	1	0	0	0	0	0	1	0	0	0	0	0	0	0	0
AREG	1.032	growth factor	AREG	1		0.447	0.00181	0.046	EREG,H2BC21,H2BC8,MMP1,PTGS2	5 (1)	1	AGR2,CFI-402257,CG,cigarette smoke,dihydrotestosterone,EGF,EPAS1,FGF19,FGF2,HOXB9,IL1,IL3,Lh,MIR31HG,NFAT5,PTH,Raf,RAF1,Salmonella enterica serotype abortus equi lipopolysaccharide,T-5224,TREM1,YAP/TAZ	budesonide,H89,HLX,nimesulide,PD98059,RASSF1,SP600125,TMPRSS2-ERG,trans-hydroxytamoxifen,U0126	0	0	0	0	0	0	0	0	0	0	0	0	0	0	0	0	0	0	0	0	0	0	0	0	-2	0	0	0	0	0	0	0	0	-2	0	0
SAHM1		chemical reagent	SAHM1	1		-1	0.00128	0.0097	DDIT4,NT5DC2,OSM,RHOBTB1	4 (1)	1			0	0	0	0	0	0	0	0	0	0	0	0	0	0	0	0	0	-2	0	0	0	0	0	0	0	0	0	0	0	0	0	0	0	0	0	0
PDGFD		growth factor	PDGFD	1		1.414	0.00125	0.0193	MMP1,PTGS2	2 (1)	1			0	0	0	0	0	0	0	0	0	0	0	0	0	0	0	0	0	0	0	0	0	0	0	0	0	0	0	0	0	0	0	0	0	0	0	0
muscarine		chemical toxicant	muscarine	1		0	0.00125	0.0134	ALDH1A1,EGR1	2 (1)	1			0	-2	0	0	0	0	0	0	0	0	0	0	0	0	0	0	0	0	0	0	0	-2	0	0	0	0	0	0	0	0	0	0	0	0	0	0
RAPGEF3		other	RAPGEF3	1		1.414	0.00125	0.0202	PTGS2,SOCS3	2 (1)	1	Lh	cigarette smoke	0	0	0	0	0	0	0	0	0	0	0	0	0	0	0	0	0	0	0	0	0	0	0	0	0	0	0	0	0	0	0	0	0	0	0	0
ADORA2		group	ADORA2	1		0	0.00125	0.02	CD80,NR4A2	2 (1)	1	VEGFA		0	0	0	0	0	0	0	0	-2	0	0	0	0	0	0	0	0	0	0	0	0	0	0	0	0	0	0	0	0	0	0	0	0	0	0	0
PAEP		other	PAEP	1		-0.577	0.00121	0.0365	CD83,CXCR3,HBEGF	3 (1)	1	bucladesine		0	0	0	0	0	0	0	0	0	-2	0	0	0	0	0	-2	0	0	0	0	0	0	0	0	0	0	0	0	0	0	0	0	0	0	-2	0
NFATC3		transcription regulator	NFATC3	1		1.732	0.00121	0.0328	DDIT4,FOSB,PTGS2	3 (1)	1	Pdgf (complex)		0	0	0	0	0	0	0	0	0	0	0	0	0	0	0	0	0	1	0	0	0	0	0	0	0	0	0	1	0	0	0	0	0	0	0	0
lapatinib		chemical drug	lapatinib	1		-1.732	0.00103	0.0455	FOSB,JUN,JUNB	3 (1)	1			0	0	0	0	0	0	0	0	0	0	0	0	0	0	0	0	0	0	0	0	0	0	0	0	0	0	0	1	0	0	0	0	0	0	0	0
WBP2		transcription regulator	WBP2	1		-0.378	0.000921	0.0174	ADGRF1,CXCL2,CXCL8,EGR1,JUN,PTGS2,SLC1A3	7 (1)	1	EGF		0	0	0	0	0	0	0	0	0	0	0	0	0	-2	-2	0	0	0	0	0	0	-2	0	0	0	0	0	0	0	0	0	0	0	0	0	0
retinoid		chemical drug	retinoid	1		1	0.000871	0.0291	CEACAM1,DUSP1,HBEGF,PTGS2	4 (1)	1			0	0	0	0	0	0	0	0	0	0	0	-2	0	0	0	0	0	0	0	-2	0	0	0	0	0	0	0	0	0	0	0	0	0	0	-2	0
bis(4-hydroxyphenyl)sulfone		chemical reagent	bis(4-hydroxyphenyl)sulfone	1		0.577	0.000865	0.0493	ANGPTL4,CXCL8,OLFML2B	3 (1)	1			0	0	-2	0	0	0	0	0	0	0	0	0	0	0	-2	0	0	0	0	0	0	0	0	0	0	0	0	0	0	0	0	0	0	0	0	0
NOP2		other	NOP2	1		-1.732	0.000865	0.0319	ANGPTL4,CDKN1A,SLC1A3	3 (1)	1	HGF		0	0	1	0	0	0	0	0	0	0	1	0	0	0	0	0	0	0	0	0	0	0	0	0	0	0	0	0	0	0	0	0	0	0	0	0
USP17L9P		other	USP17L9P	1		-1.414	0.000753	0.0072	IL23R,RORC	2 (1)	1			0	0	0	0	0	0	0	0	0	0	0	0	0	0	0	0	0	0	0	0	0	0	0	0	0	0	0	0	0	0	0	0	0	0	0	0
p38 Sapk		group	p38 Sapk	1		0	0.000753	0.0165	CD80,CD83	2 (1)	1	L-glutamic acid	cyclosporin A	0	0	0	0	0	0	0	0	-2	-2	0	0	0	0	0	0	0	0	0	0	0	0	0	0	0	0	0	0	0	0	0	0	0	0	0	0
DRD1		G-protein coupled receptor	DRD1	1		1.414	0.000753	0.0146	EGR1,JUNB	2 (1)	1		methylergonovine,risperidone	0	0	0	0	0	0	0	0	0	0	0	0	0	0	0	0	0	0	0	0	0	1	0	0	0	0	0	0	0	0	0	0	0	0	0	0
GPR68		G-protein coupled receptor	GPR68	1		1.414	0.000753	0.0151	DUSP1,PTGS2	2 (1)	1	EHF	SFTPA1	0	0	0	0	0	0	0	0	0	0	0	0	0	0	0	0	0	0	0	1	0	0	0	0	0	0	0	0	0	0	0	0	0	0	0	0
Nfatc		group	Nfatc	1		0	0.000753	0.0062	CD40LG,PTGS2	2 (1)	1			0	0	0	0	0	0	0	-2	0	0	0	0	0	0	0	0	0	0	0	0	0	0	0	0	0	0	0	0	0	0	0	0	0	0	0	0
LTBR		transmembrane receptor	LTBR	1		-0.577	0.000718	0.0142	BATF3,CD80,JUNB	3 (1)	1			0	0	0	0	0	0	0	0	-2	0	0	0	0	0	0	0	0	0	0	0	0	0	0	0	0	0	0	0	0	0	0	0	0	0	0	0
HES1		transcription regulator	HES1	1		-0.577	0.000718	0.0484	CDKN1A,DUSP1,PTGDS	3 (1)	1	cobalt chloride,HLX,palbociclib,RASSF1,Salmonella enterica serotype abortus equi lipopolysaccharide,TREM1,VEGFA	dexamethasone,RB1,SAHM1	0	0	0	0	0	0	0	0	0	0	-2	0	0	0	0	0	0	0	0	-2	0	0	0	0	0	0	0	0	0	0	0	0	0	0	0	0
TMPRSS2-ERG		fusion gene/product	TMPRSS2-ERG	1		-1.134	0.000643	0.015	AREG,DDIT4,EREG,GNG11,HOXC9,ID3,LURAP1L	7 (1)	1		EGF	0	0	0	1	0	0	0	0	0	0	0	0	0	0	0	0	0	1	0	0	0	0	0	0	1	0	0	0	0	0	-1	0	0	0	0	0
CRTC1		transcription regulator	CRTC1	1		-0.577	0.000588	0.0144	MMP1,NR4A2,PTGS2	3 (1)	1	RHEB	CC-115	0	0	0	0	0	0	0	0	0	0	0	0	0	0	0	0	0	0	0	0	0	0	0	0	0	0	0	0	0	0	0	0	0	0	0	0
KN 93		chemical drug	KN 93	1		-1.732	0.000588	0.0276	CD83,MMP1,NR4A2	3 (1)	1			0	0	0	0	0	0	0	0	0	1	0	0	0	0	0	0	0	0	0	0	0	0	0	0	0	0	0	0	0	0	0	0	0	0	0	0
SATB1		transcription regulator	SATB1	1		-1.633	0.000555	0.0187	CDKN1A,CEACAM1,FERMT2,NR4A2,PTGS2,RGS1	6 (1)	1			0	0	0	0	0	0	0	0	0	0	1	1	0	0	0	0	0	0	0	0	0	0	0	0	0	-1	0	0	0	0	0	0	0	0	0	0
HA900		chemical reagent	HA900	1		1	0.0113	0.0474	SOCS3	1 (1)	1			0	0	0	0	0	0	0	0	0	0	0	0	0	0	0	0	0	0	0	0	0	0	0	0	0	0	0	0	0	0	0	0	0	0	0	0
CCR3		G-protein coupled receptor	CCR3	1		-1	0.0113	0.0389	CD40LG	1 (1)	1		dexamethasone,filgrastim,IL3,KLF2	0	0	0	0	0	0	0	-2	0	0	0	0	0	0	0	0	0	0	0	0	0	0	0	0	0	0	0	0	0	0	0	0	0	0	0	0
ZBTB20		transcription regulator	ZBTB20	1		-1	0.0113	0.0469	NFKBIA	1 (1)	1	dexamethasone,filgrastim		0	0	0	0	0	0	0	0	0	0	0	0	0	0	0	0	0	0	0	0	0	0	0	0	0	0	0	0	0	0	0	0	0	0	0	0
bremazocine		chemical drug	bremazocine	1		-1	0.0113	0.0165	OPRK1	1 (1)	1			0	0	0	0	0	0	0	0	0	0	0	0	0	0	0	0	0	0	0	0	0	0	0	0	0	0	0	0	0	0	0	0	0	0	0	0
BB-2116		chemical - protease inhibitor	BB-2116	1		-1	0.0113	0.0384	HBEGF	1 (1)	1			0	0	0	0	0	0	0	0	0	0	0	0	0	0	0	0	0	0	0	0	0	0	0	0	0	0	0	0	0	0	0	0	0	0	-2	0
nalfurafine		chemical drug	nalfurafine	1		-1	0.0113	0.0165	OPRK1	1 (1)	1			0	0	0	0	0	0	0	0	0	0	0	0	0	0	0	0	0	0	0	0	0	0	0	0	0	0	0	0	0	0	0	0	0	0	0	0
TUB		transcription regulator	TUB	1		1	0.0113	0.0219	NAMPT	1 (1)	1			0	0	0	0	0	0	0	0	0	0	0	0	0	0	0	0	0	0	0	0	0	0	0	0	0	0	0	0	0	0	0	0	0	0	0	0
ERH		other	ERH	1		1	0.0113	0.0474	SOCS3	1 (1)	1			0	0	0	0	0	0	0	0	0	0	0	0	0	0	0	0	0	0	0	0	0	0	0	0	0	0	0	0	0	0	0	0	0	0	0	0
KB-R7785		chemical - protease inhibitor	KB-R7785	1		-1	0.0113	0.0384	HBEGF	1 (1)	1			0	0	0	0	0	0	0	0	0	0	0	0	0	0	0	0	0	0	0	0	0	0	0	0	0	0	0	0	0	0	0	0	0	0	-2	0
PIMREG		other	PIMREG	1		1	0.0113	0.0474	SOCS3	1 (1)	1	dihydrotestosterone,WBP2		0	0	0	0	0	0	0	0	0	0	0	0	0	0	0	0	0	0	0	0	0	0	0	0	0	0	0	0	0	0	0	0	0	0	0	0
ENAH		other	ENAH	1		-1	0.0113	0.0389	AXL	1 (1)	1	EGF		0	0	0	0	0	-2	0	0	0	0	0	0	0	0	0	0	0	0	0	0	0	0	0	0	0	0	0	0	0	0	0	0	0	0	0	0
EPSTI1		other	EPSTI1	1		-1	0.0113	0.0469	NFKBIA	1 (1)	1	CG	dexamethasone,filgrastim,SATB1	0	0	0	0	0	0	0	0	0	0	0	0	0	0	0	0	0	0	0	0	0	0	0	0	0	0	0	0	0	0	0	0	0	0	0	0
WARS1		enzyme	WARS1	1		-1	0.0113	0.0469	NFKBIA	1 (1)	1	SATB1,trans-hydroxytamoxifen	dexamethasone,fluticasone propionate	0	0	0	0	0	0	0	0	0	0	0	0	0	0	0	0	0	0	0	0	0	0	0	0	0	0	0	0	0	0	0	0	0	0	0	0
TNFAIP8		other	TNFAIP8	1		0	0.00916	0.043	DUSP1,MMP1	2 (1)	1	ERK		0	0	0	0	0	0	0	0	0	0	0	0	0	0	0	0	0	0	0	-2	0	0	0	0	0	0	0	0	0	0	0	0	0	0	0	0
NUP98-DDX10		fusion gene/product	NUP98-DDX10	1		1.732	0.00716	0.028	EGR1,NDRG2,PTGS2	3 (1)	1			0	0	0	0	0	0	0	0	0	0	0	0	0	0	0	0	0	0	0	0	0	1	0	0	0	0	0	0	0	0	0	0	0	0	0	0
SS18		transcription regulator	SS18	1		0.577	0.0066	0.024	SOCS3,SOX8,TENT5C	3 (1)	1			0	0	0	0	0	0	0	0	0	0	0	0	0	0	0	0	0	0	0	0	0	0	0	0	0	0	0	0	0	0	0	0	0	0	0	0
Rar		group	Rar	1		-1.414	0.00655	0.0495	MMP1,SERPINF1	2 (1)	1	arotinoid acid,dexamethasone,retinoid	NCOR1,ZBTB16	0	0	0	0	0	0	0	0	0	0	0	0	0	0	0	0	0	0	0	0	0	0	0	0	0	0	0	0	0	0	0	0	0	0	0	0
15(S)-HETE		chemical - endogenous mammalian	15(S)-HETE	1		1.732	0.000475	0.0276	EGR1,FOSB,JUN	3 (1)	1	CSF2		0	0	0	0	0	0	0	0	0	0	0	0	0	0	0	0	0	0	0	0	0	1	0	0	0	0	0	1	0	0	0	0	0	0	0	0
ZBTB16		transcription regulator	ZBTB16	1		-1	0.000395	0.0405	CDKN1A,IL23R,MPL,RORC	4 (1)	1	dexamethasone,dihydrotestosterone		0	0	0	0	0	0	0	0	0	0	-2	0	0	0	0	0	0	0	0	0	0	0	0	0	0	0	0	0	0	0	0	0	0	0	0	0
pycnogenols		chemical drug	pycnogenols	1		-1.414	0.000379	0.047	CXCL8,PTGS2	2 (1)	1			0	0	0	0	0	0	0	0	0	0	0	0	0	0	1	0	0	0	0	0	0	0	0	0	0	0	0	0	0	0	0	0	0	0	0	0
Il3r		complex	Il3r	1		1.414	0.000379	0.0298	CXCL8,NECTIN2	2 (1)	1	IL1,IL3		0	0	0	0	0	0	0	0	0	0	0	0	0	0	1	0	0	0	0	0	0	0	0	0	0	0	0	0	0	0	0	0	0	0	0	0
CUZD1		other	CUZD1	1		1.414	0.000379	0.002	EREG,NRG1	2 (1)	1			0	0	0	0	0	0	0	0	0	0	0	0	0	0	0	0	0	0	0	0	0	0	0	0	1	0	0	0	0	0	0	0	0	0	0	0
KLHL21		enzyme	KLHL21	1		-1.414	0.000379	0.0038	DUSP1,NFKBIA	2 (1)	1	PDGF BB		0	0	0	0	0	0	0	0	0	0	0	0	0	0	0	0	0	0	0	1	0	0	0	0	0	0	0	0	0	0	0	0	0	0	0	0
INTS11		enzyme	INTS11	1		1.414	0.000379	0.0065	EGR1,FOSB	2 (1)	1	EGF		0	0	0	0	0	0	0	0	0	0	0	0	0	0	0	0	0	0	0	0	0	1	0	0	0	0	0	1	0	0	0	0	0	0	0	0
AKIP1		other	AKIP1	1		1.414	0.000379	0.0051	NFKBIA,PTGS2	2 (1)	1			0	0	0	0	0	0	0	0	0	0	0	0	0	0	0	0	0	0	0	0	0	0	0	0	0	0	0	0	0	0	0	0	0	0	0	0
atosibanum		biologic drug	atosibanum	1		1.414	0.000379	0.0402	CDKN1A,PTGS2	2 (1)	1			0	0	0	0	0	0	0	0	0	0	1	0	0	0	0	0	0	0	0	0	0	0	0	0	0	0	0	0	0	0	0	0	0	0	0	0
CCL25		cytokine	CCL25	1		1.414	0.000379	0.0421	CXCL8,MMP1	2 (1)	1		CSF2	0	0	0	0	0	0	0	0	0	0	0	0	0	0	1	0	0	0	0	0	0	0	0	0	0	0	0	0	0	0	0	0	0	0	0	0
GATAD2B		transcription regulator	GATAD2B	1		-1.414	0.000379	0.0322	CXCL8,PTGS2	2 (1)	1			0	0	0	0	0	0	0	0	0	0	0	0	0	0	1	0	0	0	0	0	0	0	0	0	0	0	0	0	0	0	0	0	0	0	0	0
CFTR		ion channel	CFTR	1		-0.577	0.000376	0.0362	CXCL8,NFKBIA,PTGS2	3 (1)	1	levamisole,tyrphostin AG490	cigarette smoke,U0126	0	0	0	0	0	0	0	0	0	0	0	0	0	0	-2	0	0	0	0	0	0	0	0	0	0	0	0	0	0	0	0	0	0	0	0	0
L-glutamic acid		chemical - endogenous mammalian	L-glutamic acid	1		1.342	0.000358	0.0284	EGR1,FOSB,JUN,JUNB,PTGDS	5 (1)	1	APP	cyclosporin A	0	0	0	0	0	0	0	0	0	0	0	0	0	0	0	0	0	0	0	0	0	1	0	0	0	0	0	1	0	0	0	0	0	0	0	0
bexarotene		chemical drug	bexarotene	1		0	0.000336	0.0192	DDIT4,DUSP1,MMP1,PLOD2,PTGS2,TM4SF1	6 (1)	1			0	0	0	0	0	0	0	0	0	0	0	0	0	0	0	0	0	-2	0	-2	0	0	0	0	0	0	0	0	0	0	0	0	0	0	0	0
quizartinib		chemical drug	quizartinib	1		-0.577	0.000292	0.0036	ADM,BATF3,DDIT4	3 (1)	1			-2	0	0	0	0	0	0	0	0	0	0	0	0	0	0	0	0	-2	0	0	0	0	0	0	0	0	0	0	0	0	0	0	0	0	0	0
hemin		chemical - endogenous mammalian	hemin	1		0.447	0.000249	0.0416	CDKN1A,CXCL8,JUN,PTGS2,UQCRC1	5 (1)	1			0	0	0	0	0	0	0	0	0	0	-2	0	0	0	-2	0	0	0	0	0	0	0	0	0	0	0	0	0	0	0	0	0	0	0	0	0
HLX		transcription regulator	HLX	1		-1	0.000228	0.0378	AREG,CXCL8,EGR1,JUN	4 (1)	1	HGF,leukotriene D4,VEGFA		0	0	0	-2	0	0	0	0	0	0	0	0	0	0	-2	0	0	0	0	0	0	-2	0	0	0	0	0	0	0	0	0	0	0	0	0	0
AMH		growth factor	AMH	1		1.732	0.000221	0.0362	CDKN1A,CEACAM1,CXCL2	3 (1)	1	H89,Lh	EGF	0	0	0	0	0	0	0	0	0	0	1	1	0	1	0	0	0	0	0	0	0	0	0	0	0	0	0	0	0	0	0	0	0	0	0	0
ERBB4		kinase	ERBB4	1		0.447	0.000205	0.0355	CDKN1A,EGR1,JUN,PTGS2,SOCS3	5 (1)	1	EGF,EPAS1,EREG,growth factor	lapatinib,WWP1	0	0	0	0	0	0	0	0	0	0	-2	0	0	0	0	0	0	0	0	0	0	-2	0	0	0	0	0	0	0	0	0	0	0	0	0	0
mevalonic acid		chemical - endogenous mammalian	mevalonic acid	1		0	0.000168	0.023	CD40LG,MMP1,PTGS2,RORC	4 (1)	1			0	0	0	0	0	0	0	-2	0	0	0	0	0	0	0	0	0	0	0	0	0	0	0	0	0	0	0	0	0	0	0	0	0	0	0	0
lamivudine		chemical drug	lamivudine	1		-1.732	0.000162	0.019	CXCL8,EREG,MMP1	3 (1)	1			0	0	0	0	0	0	0	0	0	0	0	0	0	0	1	0	0	0	0	0	0	0	0	0	1	0	0	0	0	0	0	0	0	0	0	0
nimesulide		chemical drug	nimesulide	1		-1.732	0.000162	0.006	AREG,EREG,PTGS2	3 (1)	1			0	0	0	1	0	0	0	0	0	0	0	0	0	0	0	0	0	0	0	0	0	0	0	0	1	0	0	0	0	0	0	0	0	0	0	0
PTGER4		G-protein coupled receptor	PTGER4	1		1.732	0.000162	0.0357	CXCL8,OSM,S100P	3 (1)	1	4-hydroxytamoxifen,dihydrotestosterone,estradiol benzoate,GPER1,misoprostol,prostaglandin E2		0	0	0	0	0	0	0	0	0	0	0	0	0	0	1	0	0	0	0	0	0	0	0	0	0	0	0	0	0	0	0	0	0	0	0	0
Integrin		complex	Integrin	1		1.732	0.000162	0.0095	JUN,MMP1,SOCS3	3 (1)	1	CSF2,FERMT1	PD98059,U0126	0	0	0	0	0	0	0	0	0	0	0	0	0	0	0	0	0	0	0	0	0	0	0	0	0	0	0	0	0	0	0	0	0	0	0	0
STK11		kinase	STK11	1		0.707	0.000132	0.0428	CDKN1A,CXCL2,CXCL8,EREG,HEMGN,JUNB,PTGS2,RGS1	8 (1)	1	EGF,F2,I-BOP	cigarette smoke	0	0	0	0	0	0	0	0	0	0	-2	0	0	-2	-2	0	0	0	0	0	0	0	0	0	-2	0	0	0	0	0	0	0	0	0	0	0
arbutin		chemical drug	arbutin	1		0	0.000127	0.0282	CDKN1A,PTGS2	2 (1)	1			0	0	0	0	0	0	0	0	0	0	-2	0	0	0	0	0	0	0	0	0	0	0	0	0	0	0	0	0	0	0	0	0	0	0	0	0
tenofovir		chemical drug	tenofovir	1		1.414	0.000127	0.0096	CCL23,CXCL8	2 (1)	1			0	0	0	0	0	0	1	0	0	0	0	0	0	0	1	0	0	0	0	0	0	0	0	0	0	0	0	0	0	0	0	0	0	0	0	0
TPSD1		peptidase	TPSD1	1		1.414	0.000127	0.0281	CXCL8,PTGS2	2 (1)	1			0	0	0	0	0	0	0	0	0	0	0	0	0	0	1	0	0	0	0	0	0	0	0	0	0	0	0	0	0	0	0	0	0	0	0	0
4-nitroquinoline-1-oxide		chemical toxicant	4-nitroquinoline-1-oxide	1		1.414	0.000127	0.0031	EGR1,PTGS2	2 (1)	1			0	0	0	0	0	0	0	0	0	0	0	0	0	0	0	0	0	0	0	0	0	1	0	0	0	0	0	0	0	0	0	0	0	0	0	0
MI-503		chemical reagent	MI-503	1		-0.577	0.000114	0.0015	ADM,BATF3,DDIT4	3 (1)	1			-2	0	0	0	0	0	0	0	0	0	0	0	0	0	0	0	0	-2	0	0	0	0	0	0	0	0	0	0	0	0	0	0	0	0	0	0
NORAD		other	NORAD	1		1.342	9.55e-05	0.0052	ID3,JUN,JUNB,PDGFA,SEC14L2	5 (1)	1			0	0	0	0	0	0	0	0	0	0	0	0	0	0	0	0	0	0	0	0	0	0	0	0	0	0	0	0	0	0	0	0	0	0	0	0
EREG	0.61	growth factor	EREG	1		1.732	7.68e-05	0.0033	AREG,HBEGF,PTGS2	3 (1)	1	CFI-402257,CG,CUZD1,EGF,EGR1,ERK,HOXB9,laminaran,Lh,MIR31HG,NFAT5,Salmonella enterica serotype abortus equi lipopolysaccharide,STK11,T-5224,TLR7/8	ARID1A,budesonide,EHF,H89,HAVCR1,lamivudine,nimesulide,TMPRSS2-ERG,U0126,WNT5A	0	0	0	1	0	0	0	0	0	0	0	0	0	0	0	0	0	0	0	0	0	0	0	0	0	0	0	0	0	0	0	0	0	0	1	0
misoprostol		chemical drug	misoprostol	1		0.577	7.68e-05	0.0022	IL23R,PTGS2,SOCS3	3 (1)	1			0	0	0	0	0	0	0	0	0	0	0	0	0	0	0	0	0	0	0	0	0	0	0	0	0	0	0	0	0	0	0	0	0	0	0	0
dihydrotestosterone		chemical - endogenous mammalian	dihydrotestosterone	1		0.832	7.52e-05	0.0444	AREG,ATP2B1-AS1,ELOVL7,HOXC9,MMP1,NFKBIA,PROS1,PTGS2,SEC14L2,SLC1A3,TFPI,TP53INP2,UGT2B17	13 (1)	1			0	0	0	-2	-2	0	0	0	0	0	0	0	0	0	0	0	0	0	0	0	0	0	0	-2	0	0	0	0	0	0	0	0	0	0	0	0
MUC1		other	MUC1	1		-0.816	6.5e-05	0.0423	ALDH1A1,CD83,CXCL8,NFKBIA,NRP1,PDGFA	6 (1)	1	AGR2,cigarette smoke,dexamethasone,dihydrotestosterone,EGF,EHF,trans-hydroxytamoxifen	fluticasone propionate,PD98059	0	-2	0	0	0	0	0	0	0	-2	0	0	0	0	-2	0	0	0	0	0	0	0	0	0	0	0	0	0	0	0	0	0	0	0	0	0
ADGRE2		other	ADGRE2	1		1.342	5.03e-05	0.0127	AXL,CDKN1A,FSTL1,JUN,LTBP1	5 (1)	1	STK11		0	0	0	0	0	1	0	0	0	0	-1	0	0	0	0	0	0	0	0	0	0	0	0	0	0	0	0	0	1	0	0	0	0	0	0	0
PTGER1		G-protein coupled receptor	PTGER1	1		0.577	4.84e-05	0.0152	ANGPTL4,CXCL8,PTGS2	3 (1)	1	misoprostol,prostaglandin E2		0	0	-2	0	0	0	0	0	0	0	0	0	0	0	-2	0	0	0	0	0	0	0	0	0	0	0	0	0	0	0	0	0	0	0	0	0
sphingomyelinase		group	sphingomyelinase	1		1.732	4.84e-05	0.004	JUN,MMP1,PTGS2	3 (1)	1			0	0	0	0	0	0	0	0	0	0	0	0	0	0	0	0	0	0	0	0	0	0	0	0	0	0	0	0	0	0	0	0	0	0	0	0
prostaglandin D2		chemical - endogenous mammalian	prostaglandin D2	1		0	4.41e-05	0.0399	CD40LG,CXCL8,NRP1,PTGDS,PTGS2,SOX8	6 (1)	1	calcimycin		0	0	0	0	0	0	0	-2	0	0	0	0	0	0	-2	0	0	0	0	0	0	0	0	0	0	0	0	0	0	0	0	0	0	0	0	0
EPAS1		transcription regulator	EPAS1	1		1.414	4.12e-05	0.0235	ADM,ANGPTL4,AREG,AXL,CDKN1A,ITGA2B,NAMPT,PLOD2	8 (1)	1	cobalt chloride,EGF,ERK,prostaglandin D2,STAT3	PD98059,U0126	1	0	1	1	0	-1	0	0	0	0	-1	0	0	0	0	0	0	0	0	0	0	0	0	0	0	0	0	0	0	0	0	0	0	0	0	0
trans-hydroxytamoxifen		chemical drug	trans-hydroxytamoxifen	1		-1.897	3.68e-05	0.0106	ADM,AREG,CXCL8,DDIT4,DUSP1,EGR1,H2BC21,PLOD2,SERPINF1,TM4SF1	10 (1)	1			1	0	0	1	0	0	0	0	0	0	0	0	0	0	-1	0	0	-1	0	1	0	1	0	0	0	0	0	0	0	0	0	0	0	1	0	0
triptolide		chemical drug	triptolide	1		-1.633	3.59e-05	0.0395	CXCL8,DUSP1,JUN,MMP1,PTGS2,SOCS3	6 (1)	1			0	0	0	0	0	0	0	0	0	0	0	0	0	0	1	0	0	0	0	1	0	0	0	0	0	0	0	0	0	0	0	0	0	0	0	0
YAP/TAZ		group	YAP/TAZ	1		0	3.38e-05	0.0163	AREG,AXL,NFKBIA,PTGS2	4 (1)	1	MARK4,trametinib		0	0	0	-2	0	-2	0	0	0	0	0	0	0	0	0	0	0	0	0	0	0	0	0	0	0	0	0	0	0	0	0	0	0	0	0	0
ethylene glycol tetraacetic acid		chemical reagent	ethylene glycol tetraacetic acid	1		-1	3.38e-05	0.0296	CD80,CD83,CXCL8,EGR1	4 (1)	1			0	0	0	0	0	0	0	0	-2	-2	0	0	0	0	-2	0	0	0	0	0	0	-2	0	0	0	0	0	0	0	0	0	0	0	0	0	0
RAF1		kinase	RAF1	1		1.897	2.89e-05	0.0464	AREG,CDKN1A,EGR1,HBEGF,ID3,MMP1,PLEC,PTGS2,RGS1,SEC14L2	10 (1)	1	ceramide,CERK,CYTH2,EGF,EPHA2,FGF2,HGF,IL3,leukotriene D4,MAP3K1,Pdgf (complex),PDGF BB,prostaglandin E2,TLX1,YWHAH	bisindolylmaleimide I,CH5126766,coumermycin,D609,dexamethasone,dihematoporphyrin ether,L-779450,MLN2480,PD98059,RHEB,Ro31-8220,sorafenib analog BB1,XL281	0	0	0	1	0	0	0	0	0	0	1	0	0	0	0	0	0	0	0	0	0	1	0	0	0	0	0	0	0	0	0	0	0	0	1	0
COL18A1		other	COL18A1	1		-1.134	2.66e-05	0.0254	DDIT4,ID3,JUN,JUNB,MMP1,NRP1,PTGS2	7 (1)	1	cobalt chloride,ITGB1		0	0	0	0	0	0	0	0	0	0	0	0	0	0	0	0	0	1	0	0	0	0	0	0	0	0	0	0	0	0	0	0	0	0	0	0
GPS2		transcription regulator	GPS2	1		-1	1.98e-05	0.0413	CDKN1A,CXCL2,CXCL8,NFKBIA	4 (1)	1			0	0	0	0	0	0	0	0	0	0	-2	0	0	-2	-2	0	0	0	0	0	0	0	0	0	0	0	0	0	0	0	0	0	0	0	0	0
Pdgf (complex)		complex	Pdgf (complex)	1		1.89	1.29e-05	0.0257	CDKN1A,EGR1,JUN,JUNB,MMP1,NR4A2,PTGS2	7 (1)	1	Hif1	retinoid	0	0	0	0	0	0	0	0	0	0	-1	0	0	0	0	0	0	0	0	0	0	1	0	0	0	0	0	0	0	0	0	0	0	0	0	0
ITGB1		transmembrane receptor	ITGB1	1		0	1.26e-05	0.0464	CXCL8,JUN,JUNB,MMP1,PTGS2,RORC	6 (1)	1	dihydrotestosterone,F2,FGF2,HGF,IL1A,leukotriene D4,Lh,MAPK3,PDGF BB,SS18,Talin	CG,dexamethasone,EGF,H89,MGAT1,PD98059,prostaglandin E2,RAF1,Ro31-8220,U0126	0	0	0	0	0	0	0	0	0	0	0	0	0	0	-2	0	0	0	0	0	0	0	0	0	0	0	0	0	0	0	0	0	0	0	0	0
CAMP		other	CAMP	1		1.89	1.17e-05	0.0484	CD80,CD83,CXCL8,HBEGF,IL1F10,IL36B,PTGS2	7 (1)	1	bucladesine,dexamethasone,fluticasone propionate,prostaglandin E2	APOA1,PD98059,U0126	0	0	0	0	0	0	0	0	1	-1	0	0	0	0	1	0	0	0	0	0	0	0	0	0	0	0	0	0	0	0	0	0	0	0	1	0
D609		chemical reagent	D609	1		-1	1.05e-05	0.0434	CXCL8,JUN,MMP1,PTGS2	4 (1)	1			0	0	0	0	0	0	0	0	0	0	0	0	0	0	-2	0	0	0	0	0	0	0	0	0	0	0	0	0	0	0	0	0	0	0	0	0
tributyrin		chemical drug	tributyrin	1		1.89	7e-06	0.0319	ADM,CDKN1A,CXCL8,DUSP1,HBEGF,ID3,PTGS2	7 (1)	1			1	0	0	0	0	0	0	0	0	0	1	0	0	0	1	0	0	0	0	1	0	0	0	0	0	0	0	0	0	0	0	0	0	0	1	0
ARID1A		transcription regulator	ARID1A	1		-1.134	7e-06	0.0132	ALDH1A1,CDKN1A,CEACAM1,CXCL2,CXCL8,EREG,NRG1	7 (1)	1	MUC1		0	-1	0	0	0	0	0	0	0	0	-1	1	0	1	1	0	0	0	0	0	0	0	0	0	1	0	0	0	0	0	0	0	0	0	0	0
ascomycin		chemical reagent	ascomycin	1		-0.577	5.67e-06	0.0039	CD80,CD83,CXCL8	3 (1)	1			0	0	0	0	0	0	0	0	-2	-2	0	0	0	0	-2	0	0	0	0	0	0	0	0	0	0	0	0	0	0	0	0	0	0	0	0	0
calcimycin		chemical reagent	calcimycin	1		1.414	5.42e-06	0.0488	CD80,CD83,CXCL8,DDIT4,GNRHR,JUN,MYF5,PTGS2	8 (1)	1			0	0	0	0	0	0	0	0	-1	1	0	0	0	0	1	0	0	1	0	0	0	0	0	0	0	0	0	0	0	0	0	-1	0	0	0	0
DUSP1	0.688	phosphatase	DUSP1	1		-1.134	4.49e-06	0.0371	CXCL2,CXCL8,JUN,MMP1,NRP1,PDGFA,PTGS2	7 (1)	1	4-hydroxytamoxifen,5-O-mycolyl-beta-araf-(1->2)-5-O-mycolyl-alpha-araf-(1->1')-glycerol,arsenite,bucladesine,CG,cobalt chloride,dexamethasone,dihematoporphyrin ether,EGF,EPHA2,F2,GNRH,GPER1,GPR68,growth factor,HEIH,HGF,HNF1B,IL1,leukotriene D4,Lh,LLGL2,MAP3K1,mycophenolic acid,palbociclib,PDGF BB,phorbol esters,prexasertib,PTH,retinoid,STAMBPL1,STAT3,TRH,tributyrin	AP-1 decoy,aplidine,bexarotene,HES1,KLHL21,RB1,Ro31-8220,SP600125,TNFAIP8,trans-hydroxytamoxifen,triptolide,U0126	0	0	0	0	0	0	0	0	0	0	0	0	0	1	1	0	0	0	0	0	0	0	0	0	0	0	0	0	0	0	0	0	0	0	0	0
1-palmitoyl-2-arachidonyl-sn-glycero-3-phosphorylcholine		chemical - endogenous mammalian	1-palmitoyl-2-arachidonyl-sn-glycero-3-phosphorylcholine	1		1.342	4e-06	0.0169	CD80,CD83,CXCL8,EGR1,PTGS2	5 (1)	1			0	0	0	0	0	0	0	0	1	-1	0	0	0	0	1	0	0	0	0	0	0	1	0	0	0	0	0	0	0	0	0	0	0	0	0	0
DACH1		transcription regulator	DACH1	1		-1.633	3.41e-06	0.0203	CDKN1A,CXCL8,EGR1,JUN,PTGS2,SOCS3	6 (1)	1	dexamethasone,filgrastim,RASSF1		0	0	0	0	0	0	0	0	0	0	1	0	0	0	1	0	0	0	0	0	0	1	0	0	0	0	0	0	0	0	0	0	0	0	0	0
CYLD		transcription regulator	CYLD	1		0	3.18e-06	0.0027	CXCL8,JUN,NFKBIA,OPRK1	4 (1)	1	EGF	HES1	0	0	0	0	0	0	0	0	0	0	0	0	0	0	-2	0	0	0	0	0	0	0	0	0	0	0	0	0	0	0	0	0	0	0	0	0
dextran sulfate		chemical drug	dextran sulfate	1		-0.447	3.12e-06	0.0233	CD40LG,CD80,CD83,CXCL8,PTGS2	5 (1)	1			0	0	0	0	0	0	0	-2	-2	-2	0	0	0	0	-2	0	0	0	0	0	0	0	0	0	0	0	0	0	0	0	0	0	0	0	0	0
fluticasone propionate		chemical drug	fluticasone propionate	1		1.508	2.77e-06	0.0053	ADM,ANGPTL4,CD80,CD83,CXCL8,DDIT4,NAMPT,OLFML2B,SERPINF1,SLC1A3,TFPI	11 (1)	1			1	0	1	0	0	0	0	0	1	-1	0	0	0	0	-1	0	0	1	0	0	0	0	0	0	0	0	0	0	0	0	0	0	0	0	0	0
infliximab		biologic drug	infliximab	1		-1.89	2.44e-06	0.0042	CXCL8,DDIT4,G0S2,NAMPT,NFKBIA,PTGS2,RORC	7 (1)	1			0	0	0	0	0	0	0	0	0	0	0	0	0	0	1	0	0	1	0	0	0	0	0	0	0	0	0	0	0	1	0	0	0	0	0	0
ANXA1		enzyme	ANXA1	1		-0.447	1.81e-06	0.0021	CD80,CD83,CXCL8,FARSA,PTGS2	5 (1)	1	bucladesine,dexamethasone,filgrastim,LIMK1,phorbol esters,RAF1	ARID1A,PD98059	0	0	0	0	0	0	0	0	-2	-2	0	0	0	0	-2	0	0	0	0	0	0	0	0	0	0	0	0	0	0	0	0	0	0	0	0	0
bisindolylmaleimide I		chemical drug	bisindolylmaleimide I	1		-1.414	1.53e-06	0.0366	CDKN1A,CXCL8,GNRHR,MMP1,NFKBIA,NR4A2,PTGDS,PTGS2	8 (1)	1			0	0	0	0	0	0	0	0	0	0	1	0	0	0	1	0	0	0	0	0	0	0	0	0	0	0	0	0	0	0	0	-1	0	0	0	0
IL3		cytokine	IL3	1		1	1.44e-06	0.0144	AREG,CD40LG,CD80,CD83,CXCL8,JUN,JUNB,MMP1,SOCS3	9 (1)	1	Nfat (family),SATB1		0	0	0	-2	0	0	0	-2	-2	-2	0	0	0	0	-2	0	0	0	0	0	0	0	0	0	0	0	0	0	0	0	0	0	0	0	0	0
ERC1		other	ERC1	1		1.732	1.43e-06	0.0014	CXCL8,NFKBIA,PTGS2	3 (1)	1			0	0	0	0	0	0	0	0	0	0	0	0	0	0	1	0	0	0	0	0	0	0	0	0	0	0	0	0	0	0	0	0	0	0	0	0
WNT5A		cytokine	WNT5A	1		0.632	1.29e-06	0.0079	ALDH1A1,CD80,CXCL8,EREG,ID3,IGF2BP3,KISS1,MYF5,PTGS2,SOCS3	10 (1)	1	ADGRE2,dexamethasone,IL1,IL1A,ITGB1,Salmonella enterica serotype abortus equi lipopolysaccharide,STAT3,STK11	budesonide,TREM1	0	-2	0	0	0	0	0	0	-2	0	0	0	0	0	-2	0	0	0	0	0	0	0	0	0	-2	0	0	0	0	0	0	0	0	0	0	0
bucladesine		chemical toxicant	bucladesine	1		1.508	1.23e-06	0.0491	CD40LG,CD80,CDKN1A,CXCL8,DUSP1,IL23R,JUN,MMP1,OSM,PTGS2,SOCS3	11 (1)	1			0	0	0	0	0	0	0	-1	1	0	1	0	0	0	1	0	0	0	0	1	0	0	0	0	0	0	0	0	0	0	0	0	0	0	0	0
VEGFA		growth factor	VEGFA	1		1.387	1.11e-06	0.0139	CD83,CDKN1A,CEACAM1,CXCL8,EGR1,FOSB,HBEGF,ID3,JUNB,MMP1,NR4A2,NRP1,PTGS2	13 (1)	1	arsenite,calcimycin,CG,CHD4,cobalt chloride,cyclosporin A,dihydrotestosterone,EGF,EPAS1,F2,GW3965,HAVCR1,HGF,Hif1,IL3,Integrin,Lh,PAEP,Pdgf (complex),PDGF BB,PLAG1,prostaglandin E2,RB1,TO-901317	bevacizumab,bisindolylmaleimide I,COL18A1,dexamethasone,EHF,IL1,infliximab,PD98059,retinoid,TSLP,tyrphostin AG490,U0126	0	0	0	0	0	0	0	0	0	-1	-1	1	0	0	1	0	0	0	0	0	0	1	0	0	0	0	0	1	0	0	0	0	0	0	1	0
aplidine		biologic drug	aplidine	1		1	1.08e-06	0.0005	DUSP1,FOSB,JUN,JUNB	4 (1)	1			0	0	0	0	0	0	0	0	0	0	0	0	0	0	0	0	0	0	0	-2	0	0	0	0	0	0	0	-2	0	0	0	0	0	0	0	0
salvinorin a		chemical drug	salvinorin a	1		-1	0.0113	0.0165	OPRK1	1 (1)	1			0	0	0	0	0	0	0	0	0	0	0	0	0	0	0	0	0	0	0	0	0	0	0	0	0	0	0	0	0	0	0	0	0	0	0	0
FGF19		growth factor	FGF19	1		1.414	0.00186	0.0132	AREG,EGR1	2 (1)	1			0	0	0	1	0	0	0	0	0	0	0	0	0	0	0	0	0	0	0	0	0	1	0	0	0	0	0	0	0	0	0	0	0	0	0	0
7,8-dihydro-7,8-dihydroxybenzo(a)pyrene 9,10-oxide		chemical toxicant	7,8-dihydro-7,8-dihydroxybenzo(a)pyrene 9,10-oxide	1		1.414	0.00186	0.0347	JUN,PTGS2	2 (1)	1			0	0	0	0	0	0	0	0	0	0	0	0	0	0	0	0	0	0	0	0	0	0	0	0	0	0	0	0	0	0	0	0	0	0	0	0
SCH 58261		chemical reagent	SCH 58261	1		-1.414	0.00186	0.0338	EGR1,JUNB	2 (1)	1			0	0	0	0	0	0	0	0	0	0	0	0	0	0	0	0	0	0	0	0	0	1	0	0	0	0	0	0	0	0	0	0	0	0	0	0
methylphenidate		chemical drug	methylphenidate	1		1.414	0.00186	0.0281	EGR1,FOSB	2 (1)	1			0	0	0	0	0	0	0	0	0	0	0	0	0	0	0	0	0	0	0	0	0	1	0	0	0	0	0	1	0	0	0	0	0	0	0	0
MAFB		transcription regulator	MAFB	1		1.342	0.000299	0.0032	CACNA2D3,CXCL2,ITGA2B,OLFML2B,TMEM119	5 (1)	1	ERK,HNF1B,SP600125,STAT3		0	0	0	0	0	0	0	0	0	0	0	0	0	1	0	0	0	0	0	0	0	0	0	0	0	0	0	0	0	0	0	0	0	0	0	0
filgrastim		biologic drug	filgrastim	1		-0.688	7.48e-07	0.0004	CCL23,CD83,CEACAM1,CST3,CXCL8,G0S2,GNG11,GP1BB,JUN,MGAM,MS4A4A,NECTIN2,NMNAT2,PF4V1,PROK2,PTGS2,RGS1,SIGLEC9,SLC1A3	19 (1)	1			0	0	0	0	0	0	-2	0	0	-2	0	-2	0	0	-2	0	0	0	0	0	0	0	0	0	0	0	0	0	0	-2	-2	0	0	0	0	0
RASSF1		other	RASSF1	1		-0.333	6.85e-07	0.001	ALDH1A1,AREG,CDKN1A,CRIP2,EGR1,HBEGF,KISS1,PROS1,PTGS2	9 (1)	1	EPAS1,STK11	MUC1	0	-2	0	-2	0	0	0	0	0	0	-2	0	-2	0	0	0	0	0	0	0	0	-2	0	0	0	0	0	0	0	0	0	0	0	0	-2	0
arsenite		chemical toxicant	arsenite	1		1.89	6.83e-07	0.004	CDKN1A,CXCL8,DUSP1,EGR1,JUN,MMP1,PTGS2	7 (1)	1			0	0	0	0	0	0	0	0	0	0	1	0	0	0	1	0	0	0	0	1	0	1	0	0	0	0	0	0	0	0	0	0	0	0	0	0
4-hydroxytamoxifen		chemical drug	4-hydroxytamoxifen	1		1.155	4.36e-07	0.0085	CDKN1A,DDIT4,DUSP1,EGR1,EPHA1,FOSB,JUN,JUNB,NFKBIA,NR4A2,S100P,TM4SF1	12 (1)	1			0	0	0	0	0	0	0	0	0	0	1	0	0	0	0	0	0	-1	0	1	0	1	0	0	0	0	0	1	0	0	0	0	0	0	0	0
dexamethasone		chemical drug	dexamethasone	1		0.48	2.04e-07	0.0487	ADM,ALDH1A1,ANGPTL4,CCL23,CD80,CD83,CDKN1A,CEACAM1,CXCL2,CXCL8,CXCR3,DDIT4,DUSP1,EGR1,G0S2,GNG11,GP1BB,HBEGF,JUN,JUNB,MGAM,MMP1,MS4A4A,NECTIN2,NFKBIA,NMNAT2,OLFML2B,ORM1,OSM,PDGFA,PROK2,PTGDS,PTGS2,S100P,SERPINF1,SIGLEC9,SLC1A3,STX1A,TPM2	39 (1)	1			-2	-2	-2	0	0	0	-2	0	-2	-2	-2	-2	0	-2	-2	-2	0	-2	0	-2	0	-2	0	0	0	0	0	0	0	-2	-2	0	0	0	-2	0
cyclosporin A		biologic drug	cyclosporin A	1		-1.5	2.02e-08	0.0025	CD40LG,CD80,CD83,CXCL8,CXCR3,DDIT4,EGR1,FOSB,HNF4A,ID3,JUN,MMP1,NFKBIA,PTGS2,RNF103,RORC	16 (1)	1			0	0	0	0	0	0	0	-1	-1	1	0	0	0	0	1	-1	0	1	0	0	0	-1	0	0	0	0	0	1	0	0	0	0	0	0	0	1
MIR31HG		other	MIR31HG	1		1.89	1.19e-08	0.0021	AREG,CDKN1A,CXCL2,CXCL8,EREG,MMP1,NRG1	7 (1)	1		WNT5A	0	0	0	1	0	0	0	0	0	0	-1	0	0	1	1	0	0	0	0	0	0	0	0	0	1	0	0	0	0	0	0	0	0	0	0	0
KLF2		transcription regulator	KLF2	1		-0.632	1.3e-09	0.0007	ADM,CD40LG,CDKN1A,CXCL8,CXCR3,ID3,JUNB,PLOD2,PTGDS,PTGS2	10 (1)	1	leukotriene D4	APOA1,mevalonic acid,SFTPA1,WWP1	-2	0	0	0	0	0	0	-2	0	0	-2	0	0	0	-2	-2	0	0	0	0	0	0	0	0	0	0	0	0	0	0	0	0	0	0	0	0
SP600125		chemical drug	SP600125	1		-1.147	3.51e-12	0.0001	ADM,AREG,CD80,CD83,CDKN1A,CXCL2,CXCL8,DDIT4,DUSP1,FOSB,H2BC21,HNF4A,JUN,JUNB,MMP1,PLEC,PTGDS,PTGS2,SOCS3	19 (1)	1			-1	0	0	1	0	0	0	0	-1	1	1	0	0	1	1	0	0	-1	0	1	0	0	0	0	0	0	0	1	0	0	0	0	0	-1	0	-1
PLAG1		transcription regulator	MTORC1,PLAG1	2		-1	0.00447	0.0211	CRIP2,PLEC,SIRT4,STX1A	4 (2)	2	dexamethasone,filgrastim		0	0	0	0	0	0	0	0	0	0	0	0	-2	0	0	0	0	0	0	0	0	0	0	0	0	0	0	0	0	0	0	0	0	0	0	0
orphenadrine		chemical drug	CHRM1,CHRM2,CHRM3,CHRM4,CYP2C9,HRH1,orphenadrine	2		-1.732	0.00188	0.04	DUSP1,EGR1,PTGS2	3 (7)	6			0	0	0	0	0	0	0	0	0	0	0	0	0	0	0	0	0	0	0	1	0	1	0	0	0	0	0	0	0	0	0	0	0	0	0	0
desmethylazelastine		chemical - endogenous mammalian	CYP2C9,desmethylazelastine,HRH1	2		-1.414	0.00186	0.0189	DUSP1,PTGS2	2 (3)	2			0	0	0	0	0	0	0	0	0	0	0	0	0	0	0	0	0	0	0	1	0	0	0	0	0	0	0	0	0	0	0	0	0	0	0	0
desloratadine		chemical drug	CYP2C9,desloratadine,HRH1	2		-1.414	0.00186	0.0189	DUSP1,PTGS2	2 (3)	2			0	0	0	0	0	0	0	0	0	0	0	0	0	0	0	0	0	0	0	1	0	0	0	0	0	0	0	0	0	0	0	0	0	0	0	0
KB-R7785		chemical - protease inhibitor	ADAM12,KB-R7785	2		-1.414	0.00125	0.0172	HBEGF,JUNB	2 (2)	2			0	0	0	0	0	0	0	0	0	0	0	0	0	0	0	0	0	0	0	0	0	0	0	0	0	0	0	0	0	0	0	0	0	0	1	0
OSI-461		chemical drug	OSI-461,Pde,Pkg	2		1.732	0.00121	0.041	FOSB,JUN,NR4A2	3 (3)	2			0	0	0	0	0	0	0	0	0	0	0	0	0	0	0	0	0	0	0	0	0	0	0	0	0	0	0	1	0	0	0	0	0	0	0	0
methylergonovine		chemical drug	DRD1,HRH1,methylergonovine	2		-0.577	0.000221	0.0086	EGR1,JUNB,PTGS2	3 (3)	2			0	0	0	0	0	0	0	0	0	0	0	0	0	0	0	0	0	0	0	0	0	-2	0	0	0	0	0	0	0	0	0	0	0	0	0	0
histrelin		biologic drug	GNRH,GNRH1,GNRH2,histrelin	2		1	0.000142	0.0037	DUSP1,EGR1,GNRHR,JUN	4 (4)	3			0	0	0	0	0	0	0	0	0	0	0	0	0	0	0	0	0	0	0	-2	0	-2	0	0	0	0	0	0	0	0	0	-2	0	0	0	0
3,3',5-triiodothyroacetic acid		chemical - endogenous mammalian	3,3',5-triiodothyroacetic acid,THRA,THRB	2		0	5.37e-05	0.027	CDKN1A,JUN,MMP1,MYF5,PTGDS,PTGS2	6 (3)	2			0	0	0	0	0	0	0	0	0	0	-2	0	0	0	0	0	0	0	0	0	0	0	0	0	0	0	0	0	0	0	0	0	0	0	0	0
3,5-diiodothyropropionic acid		chemical drug	3,5-diiodothyropropionic acid,THRA,THRB	2		0	4.87e-05	0.0248	CDKN1A,JUN,MMP1,MYF5,PTGDS,PTGS2	6 (3)	2			0	0	0	0	0	0	0	0	0	0	-2	0	0	0	0	0	0	0	0	0	0	0	0	0	0	0	0	0	0	0	0	0	0	0	0	0
BCAT2		enzyme	BCAT2,THRA,THRB	2		0	4.87e-05	0.0248	CDKN1A,JUN,MMP1,MYF5,PTGDS,PTGS2	6 (3)	2	VEGFA		0	0	0	0	0	0	0	0	0	0	-2	0	0	0	0	0	0	0	0	0	0	0	0	0	0	0	0	0	0	0	0	0	0	0	0	0
VTRNA2-1		other	Creb,EIF2AK2,VTRNA2-1	2		1.265	1.47e-05	0.0294	AREG,CXCL8,DUSP1,FOSB,JUN,MMP1,NFKBIA,ORM1,PTGS2,SOCS3	10 (3)	2			0	0	0	1	0	0	0	0	0	0	0	0	0	0	-1	0	0	0	0	1	0	0	0	0	0	0	0	1	0	0	0	0	0	0	0	0
MARK4		kinase	MARK4,MTORC1,YAP/TAZ	2		-0.447	1.17e-05	0.0105	AREG,AXL,NFKBIA,PTGS2,SIRT4	5 (3)	2	STK11		0	0	0	-2	0	-2	0	0	0	0	0	0	0	0	0	0	0	0	0	0	0	0	0	0	0	0	0	0	0	0	0	0	0	0	0	0
HPN		peptidase	F7,HPN,PLG,Smad2/3	2		1.89	1.17e-05	0.0361	CXCL2,CXCL8,EGR1,HBEGF,MMP1,PTGS2,RORC	7 (4)	3	amiodarone		0	0	0	0	0	0	0	0	0	0	0	0	0	1	1	0	0	0	0	0	0	1	0	0	0	0	0	0	0	0	0	0	0	0	1	0
ZBTB16		transcription regulator	Rar,ZBTB16	2		0	9.69e-06	0.007	CDKN1A,IL23R,MMP1,MPL,RORC,SERPINF1	6 (2)	2	dexamethasone,dihydrotestosterone		0	0	0	0	0	0	0	0	0	0	-2	0	0	0	0	0	0	0	0	0	0	0	0	0	0	0	0	0	0	0	0	0	0	0	0	0
HLX		transcription regulator	HLX,STAT4	2		-0.816	8.45e-06	0.0081	AREG,CD40LG,CXCL8,EGR1,JUN,SOCS3	6 (2)	2	HGF,leukotriene D4,VEGFA		0	0	0	-2	0	0	0	-2	0	0	0	0	0	0	-2	0	0	0	0	0	0	-2	0	0	0	0	0	0	0	0	0	0	0	0	0	0
CC-115		chemical drug	CC-115,CRTC1,PRKDC	2		0	0.000505	0.0359	EGR1,MMP1,NR4A2,PTGS2	4 (3)	2			0	0	0	0	0	0	0	0	0	0	0	0	0	0	0	0	0	0	0	0	0	-2	0	0	0	0	0	0	0	0	0	0	0	0	0	0
dimetindene		chemical drug	CHRM2,dimetindene,HRH1	2		-1.414	0.000379	0.0072	EGR1,PTGS2	2 (3)	2			0	0	0	0	0	0	0	0	0	0	0	0	0	0	0	0	0	0	0	0	0	1	0	0	0	0	0	0	0	0	0	0	0	0	0	0
NR3C2		ligand-dependent nuclear receptor	Creb,Nfat (family),NR3C2	2		-0.302	6.44e-06	0.0399	AREG,CD40LG,CXCL8,DUSP1,FOSB,HBEGF,JUNB,MMP1,ORM1,PDGFA,PTGS2	11 (3)	3		cyclosporin A,FGF2,kainic acid,SP600125,U0126	0	0	0	-2	0	0	0	-2	0	0	0	0	0	0	-2	0	0	0	0	-2	0	0	0	0	0	0	0	-2	0	0	0	0	0	0	-2	0
Mucin		group	MUC1,MUC4,Mucin	2		0	5.92e-06	0.0384	ALDH1A1,CD83,CDKN1A,CXCL8,NFKBIA,NRP1,PDGFA,PTGS2	8 (3)	3			0	-2	0	0	0	0	0	0	0	-2	-2	0	0	0	-2	0	0	0	0	0	0	0	0	0	0	0	0	0	0	0	0	0	0	0	0	0
quizartinib		chemical drug	CSF1R,Pdgfr,quizartinib	2		-1.633	5.47e-06	0.0054	ADM,BATF3,CDKN1A,DDIT4,EGR1,JUN	6 (3)	3			1	0	0	0	0	0	0	0	0	0	1	0	0	0	0	0	0	1	0	0	0	1	0	0	0	0	0	0	0	0	0	0	0	0	0	0
pimasertib		chemical drug	MAP2K1,MAP2K2,pimasertib	2		-1.414	5.42e-06	0.0493	AREG,CDKN1A,CXCL8,DUSP1,ITGA2B,JUN,MMP1,OSM	8 (3)	2			0	0	0	1	0	0	0	0	0	0	-1	0	0	0	-1	0	0	0	0	1	0	0	0	0	0	0	0	0	0	0	0	0	0	0	0	0
cobimetinib		chemical drug	cobimetinib,MAP2K1,MAP2K2	2		-1.414	4.96e-06	0.0453	AREG,CDKN1A,CXCL8,DUSP1,ITGA2B,JUN,MMP1,OSM	8 (3)	2			0	0	0	1	0	0	0	0	0	0	-1	0	0	0	-1	0	0	0	0	1	0	0	0	0	0	0	0	0	0	0	0	0	0	0	0	0
FERMT1		other	FERMT1,Integrin,ITGA2,ITGB3	2		1.633	4.7e-06	0.0166	CEACAM1,JUN,MMP1,OSM,RORC,SOCS3	6 (4)	3			0	0	0	0	0	0	0	0	0	0	0	1	0	0	0	0	0	0	0	0	0	0	0	0	0	0	0	0	0	0	0	0	0	0	0	0
PD318088		chemical drug	MAP2K1,MAP2K2,PD318088	2		-1.414	4.53e-06	0.0417	AREG,CDKN1A,CXCL8,DUSP1,ITGA2B,JUN,MMP1,OSM	8 (3)	2			0	0	0	1	0	0	0	0	0	0	-1	0	0	0	-1	0	0	0	0	1	0	0	0	0	0	0	0	0	0	0	0	0	0	0	0	0
TAK 733		chemical drug	MAP2K1,MAP2K2,TAK 733	2		-1.414	4.53e-06	0.0417	AREG,CDKN1A,CXCL8,DUSP1,ITGA2B,JUN,MMP1,OSM	8 (3)	2			0	0	0	1	0	0	0	0	0	0	-1	0	0	0	-1	0	0	0	0	1	0	0	0	0	0	0	0	0	0	0	0	0	0	0	0	0
AS703988		chemical drug	AS703988,MAP2K1,MAP2K2	2		-1.414	4.53e-06	0.0417	AREG,CDKN1A,CXCL8,DUSP1,ITGA2B,JUN,MMP1,OSM	8 (3)	2			0	0	0	1	0	0	0	0	0	0	-1	0	0	0	-1	0	0	0	0	1	0	0	0	0	0	0	0	0	0	0	0	0	0	0	0	0
5,5'-dithiobis(2-nitrobenzoic acid)		chemical reagent	5,5'-dithiobis(2-nitrobenzoic acid),ITGB3,MMP1	2		1.134	3.99e-06	0.0424	CDKN1A,CEACAM1,CXCL8,JUN,NFKBIA,OSM,PDGFA	7 (3)	2			0	0	0	0	0	0	0	0	0	0	1	-1	0	0	1	0	0	0	0	0	0	0	0	0	0	0	0	0	0	0	0	0	0	0	0	0
PP1/PP2A		group	JAK3,MAP2K1/2,PP1/PP2A,STAT5A,STAT5B	2		-1.667	3.3e-06	0.0229	CD40LG,CDKN1A,DUSP1,EGR1,JUN,MAPK15,mir-22,PDGFA,SOCS3	9 (5)	4			0	0	0	0	0	0	0	-1	0	0	1	0	0	0	0	0	0	0	0	1	0	1	0	0	0	0	0	0	0	0	0	0	0	0	0	0
amiodarone		chemical drug	ADRB,amiodarone,calpain,CYP2C9,P glycoprotein,THRA,THRB,voltage-gated calcium channel	2		-0.632	1.2e-06	0.0182	CD80,CDKN1A,DUSP1,JUN,LTBP1,MMP1,MYF5,NFKBIA,NR4A2,PTGDS	10 (8)	7			0	0	0	0	0	0	0	0	-2	0	-2	0	0	0	0	0	0	0	0	-2	0	0	0	0	0	0	0	0	0	0	0	0	0	0	0	0
Talin		group	Integrin,ITGA2,ITGA5,ITGB1,ITGB3,Talin	2		1.414	1.1e-06	0.0176	CEACAM1,CXCL8,JUNB,MMP1,OSM,PTGS2,RORC,SOCS3	8 (6)	5			0	0	0	0	0	0	0	0	0	0	0	1	0	0	1	0	0	0	0	0	0	0	0	0	0	0	0	0	0	0	0	0	0	0	0	0
ABDP		chemical drug	ABDP,EGFR,IGF1R,INSR	2		-1.5	9.6e-07	0.0414	CDKN1A,CXCL8,DSC2,DUSP1,EGF,EGR1,HAND1,HNF4A,HOXC9,IGF2BP3,ITCH,JUN,MMP1,NFKBIA,PTGS2,SOCS3	16 (4)	3			0	0	0	0	0	0	0	0	0	0	1	0	0	0	1	0	0	0	-1	1	-1	1	0	0	0	0	0	0	0	0	0	0	0	0	0	1
polyethylene glycol		chemical drug	EGFR,polyethylene glycol,voltage-gated calcium channel	2		-0.535	5.63e-07	0.0314	CDKN1A,CXCL8,DSC2,DUSP1,EGF,EGR1,IGF2BP3,ITCH,JUN,MMP1,NFKBIA,NR4A2,PTGS2,SOCS3	14 (3)	3			0	0	0	0	0	0	0	0	0	0	-2	0	0	0	-2	0	0	0	-2	-2	-2	-2	0	0	0	0	0	0	0	0	0	0	0	0	0	0
STX2		transporter	EGFR,MMP9,STX2	2		-0.775	5.56e-07	0.0182	AXL,CDKN1A,CXCR3,DSC2,DUSP1,EGF,EGR1,IGF2BP3,ITCH,JUN,MMP1,NFKBIA,NRG1,PTGS2,SOCS3	15 (3)	2			0	0	0	0	0	-2	0	0	0	0	-2	0	0	0	0	-2	0	0	-2	-2	-2	-2	0	0	0	0	0	0	0	0	0	0	0	0	0	0
Integrinβ		group	Integrinβ,ITGB1,ITGB3,ITGB4,ITGB8,MAP2K6,SHC1	2		1.155	5.29e-07	0.0307	AREG,CD83,CDKN1A,CEACAM1,CXCL8,EGR1,EREG,JUNB,MMP1,OSM,PTGS2,RORC	12 (7)	6			0	0	0	1	0	0	0	0	0	-1	1	1	0	0	1	0	0	0	0	0	0	-1	0	0	1	0	0	0	0	0	0	0	0	0	0	0
OSU8-1		chemical - protease inhibitor	EGFR,OSU8-1	2		-1.604	4.83e-07	0.0279	CDKN1A,CXCL8,DSC2,DUSP1,EGF,EGR1,HBEGF,IGF2BP3,ITCH,JUN,MMP1,NFKBIA,PTGS2,SOCS3	14 (2)	2			0	0	0	0	0	0	0	0	0	0	1	0	0	0	1	0	0	0	-1	1	-1	1	0	0	0	0	0	0	0	0	0	0	0	0	1	0
(+)-MK-801		chemical drug	(+)-MK-801,calpain,Creb,GATA3,MAP3K11,MAPK8,SRC,TBX21	2		-1	4.7e-07	0.0353	ANGPTL4,AREG,CDKN1A,CXCL8,CXCR3,CXCR6,DUSP1,FOSB,IL23R,ITGA2B,JUN,MMP1,NFKBIA,NRP1,ORM1,RORC	16 (8)	8			0	0	-2	-2	0	0	0	0	0	0	-2	0	0	0	-2	-2	-2	0	0	-2	0	0	0	0	0	0	0	-2	0	0	0	0	0	0	0	0
oseltamivir		chemical drug	EGFR,INSR,oseltamivir	2		-1.5	4.13e-07	0.0296	CDKN1A,CXCL8,DSC2,DUSP1,EGF,EGR1,HAND1,HNF4A,HOXC9,IGF2BP3,ITCH,JUN,MMP1,NFKBIA,PTGS2,SOCS3	16 (3)	2			0	0	0	0	0	0	0	0	0	0	1	0	0	0	1	0	0	0	-1	1	-1	1	0	0	0	0	0	0	0	0	0	0	0	0	0	1
PTPRR		phosphatase	CTNNB1,MAPK3,MAPK7,PDGFRB,PTPRR	2		-1.5	4.13e-07	0.0162	CDKN1A,CXCL8,DUSP1,EGR1,EREG,FOSB,GGT7,HBEGF,JUN,MMP1,NRG1,NT5DC2,OSM,PQBP1,PTGS2,UQCRC1	16 (5)	5	HGF		0	0	0	0	0	0	0	0	0	0	1	0	0	0	1	0	0	0	0	1	0	1	0	0	-1	0	0	1	0	0	0	0	0	0	1	0
SS18		transcription regulator	ITGB1,SS18	2		0.333	3.35e-07	0.0032	CXCL8,JUN,JUNB,MMP1,PTGS2,RORC,SOCS3,SOX8,TENT5C	9 (2)	2			0	0	0	0	0	0	0	0	0	0	0	0	0	0	-2	0	0	0	0	0	0	0	0	0	0	0	0	0	0	0	0	0	0	0	0	0
Smad		complex	EGFR,Smad,SMAD1,SMAD2,SMAD3,SMAD4,SMAD5,SMAD7	2		0.688	2.99e-07	0.0435	ANGPTL4,CDKN1A,CXCL2,CXCL8,DSC2,DUSP1,EGF,EGR1,HNF4A,ID3,IGF2BP3,ITCH,JUN,MYF5,NFKBIA,PDGFA,PTGS2,SOCS3,TPM2	19 (8)	8	BMPR (family),Pdgf (complex),Rar	DACH1,PD98059,retinoid	0	0	-2	0	0	0	0	0	0	0	-2	0	0	-2	-2	0	0	0	-2	-2	-2	-2	0	0	0	0	0	0	0	0	0	0	0	0	0	-2
Cathepsin		group	Cathepsin,CTSZ,Tgf beta	2		1.213	2.74e-07	0.0236	ANGPTL4,CD80,CD83,CDKN1A,CXCL8,HAND1,ID3,JUN,JUNB,mir-22,MMP1,NR4A2,PDGFA,PTGS2,RORC,SEC14L2,SOCS3	17 (3)	2			0	0	1	0	0	0	0	0	-1	1	1	0	0	0	-1	0	0	0	0	0	0	0	0	0	0	0	0	0	0	0	0	0	0	0	0	0
GDF2		growth factor	GDF2,MAPK8,MMP9,SMAD1,SMAD2	2		0.535	2.55e-07	0.0217	AXL,CXCL2,CXCL8,CXCR3,EGR1,ID3,JUN,MYF5,NFKBIA,NRG1,NRP1,PDGFA,PTGS2,TPM2	14 (5)	5	EGF		0	0	0	0	0	-2	0	0	0	0	0	0	0	-2	-2	-2	0	0	0	0	0	-2	0	0	0	0	0	0	0	0	0	0	0	0	0	0
TWSG1		other	SMAD2,Tgf beta,TWSG1	2		1.213	1.86e-07	0.02	ANGPTL4,CDKN1A,CXCL8,HAND1,ID3,JUN,JUNB,mir-22,MMP1,MYF5,NR4A2,PDGFA,PTGS2,RORC,SEC14L2,SOCS3,TPM2	17 (3)	2			0	0	1	0	0	0	0	0	0	0	1	0	0	0	-1	0	0	0	0	0	0	0	0	0	0	0	0	0	0	0	0	0	0	0	0	0
DBF4		kinase	DBF4,EPHA2,PSIP1	2		1.89	1.67e-07	0.0003	CXCL2,DUSP1,EGR1,FOSB,IGH,JUN,JUNB	7 (3)	2	HGF		0	0	0	0	0	0	0	0	0	0	0	0	0	1	0	0	0	0	0	1	0	1	0	0	0	0	0	1	0	0	0	0	0	0	0	0
PNOC		other	cyclic AMP,PLC,PNOC	2		-1.387	1.54e-07	0.0162	CACNA1H,CD40LG,CD80,CDKN1A,CXCL8,EGR1,HBEGF,JUNB,MMP1,NR4A2,PTGS2,RORC,SOCS3	13 (3)	2			0	0	0	0	0	0	0	1	-1	0	1	0	0	0	-1	0	0	0	0	0	0	1	0	0	0	0	0	0	0	0	0	0	0	0	1	0
FGF10		growth factor	EGFR,FGF10,MAPK3,SRC (family),Tgf beta	2		0.218	1.53e-07	0.0125	ANGPTL4,CXCL8,DSC2,DUSP1,EGF,EGR1,FOSB,HAND1,ID3,IGF2BP3,ITCH,JUNB,mir-22,MMP1,NFKBIA,NR4A2,PDGFA,PTGS2,RORC,SEC14L2,SOCS3	21 (5)	5	HEIH,trans-hydroxytamoxifen		0	0	-2	0	0	0	0	0	0	0	0	0	0	0	-2	0	0	0	-2	-2	-2	-2	0	0	0	0	0	-2	0	0	0	0	0	0	0	0
MGAT1		enzyme	CTLA4,EGFR,MGAT1,SMAD2	2		0.728	1.49e-07	0.0318	CD80,CD83,CDKN1A,DSC2,DUSP1,EGF,EGR1,IGF2BP3,ITCH,JUN,MMP1,MYF5,NFKBIA,PTGS2,SOCS3,TENT5C,TPM2	17 (4)	3			0	0	0	0	0	0	0	0	-2	-2	-2	0	0	0	0	0	0	0	-2	-2	-2	-2	0	0	0	0	0	0	0	0	0	0	0	0	0	0
cytochalasin B		chemical toxicant	Akt,cytochalasin B,Jnk,NEDD9,P38 MAPK,PLG,Tgf beta	2		-1.961	9.95e-08	0.0475	ADM,ANGPTL4,CD40LG,CD80,CD83,CDKN1A,CRIP2,CXCL2,DDIT4,DUSP1,FOSB,HAND1,ID3,JUN,JUNB,KISS1,mir-22,MMP1,NFKBIA,NR4A2,PDGFA,PLOD2,PTGS2,RORC,SEC14L2,SOCS3	26 (7)	7			1	0	1	0	0	0	0	-1	-1	1	1	0	-1	1	0	0	0	1	0	1	0	0	0	0	0	0	0	1	0	0	0	0	0	0	0	0
GRK6		kinase	CXCR4,EGFR,ERK1/2,F2R,GRK6,LTB4R,PLC,STAT3	2		1.225	7.79e-08	0.0165	ADM,ALDH1A1,ANGPTL4,AREG,AXL,CD40LG,CD80,CDKN1A,CXCL2,DDIT4,DSC2,DUSP1,EGF,FOSB,HBEGF,IGF2BP3,IL23R,ITCH,NAMPT,NFKBIA,NR4A2,NRP1,RORC,TFPI	24 (8)	7		bisindolylmaleimide I	1	-1	1	-1	0	-1	0	1	1	0	1	0	0	1	0	0	0	1	-1	1	-1	0	0	0	0	0	0	-1	0	0	0	0	0	0	1	0
Crm197		biologic drug	Crm197,EGFR,HBEGF	2		-1.5	6.38e-08	0.0195	ANGPTL4,CDKN1A,CXCL8,DSC2,DUSP1,EGF,EGR1,EREG,IGF2BP3,ITCH,JUN,MMP1,NFKBIA,NRP1,PTGS2,SOCS3	16 (3)	2			0	0	1	0	0	0	0	0	0	0	1	0	0	0	1	0	0	0	-1	1	-1	1	0	0	1	0	0	0	0	0	0	0	0	0	0	0
LIMK1		kinase	ANXA1,CFL1,L-serine,LIMK1	2		-1.134	5.74e-08	0.0007	CD80,CD83,CDKN1A,CXCL8,FARSA,JUN,PTGS2	7 (4)	3	MAPK14,PDGF BB,VEGFA	dexamethasone,STK11	0	0	0	0	0	0	0	0	-1	1	1	0	0	0	1	0	0	0	0	0	0	0	0	0	0	0	0	0	0	0	0	0	0	0	0	0
RHEB		enzyme	Akt,CRTC1,ELK1,ERK1/2,HIF1A,MTOR,MTORC1,PRKAA,RAF1,RHEB,RORC	2		0.557	5.33e-08	0.0069	ADM,ANGPTL4,AREG,AXL,CD40LG,CD80,CXCL2,DDIT4,DUSP1,EGR1,EHD2,EREG,FHL2,FOSB,ID3,IL23R,ITGA2B,JUN,JUNB,KISS1,NFKBIA,NR4A2,PLEC,PLOD2,RGS1,RORC,SEC14L2,SIRT4,SOCS3	29 (11)	10			-2	0	-2	-2	0	-2	0	-2	-2	0	0	0	0	-2	0	0	0	-2	0	-2	0	-2	-2	0	-2	0	-2	-2	0	0	0	0	0	0	0	0
trametinib		chemical drug	Akt,EGFR,ERK1/2,MAP2K1,MAP2K1/2,ROR1,STAT3,trametinib,YAP/TAZ,YBX1	2		-0.186	4.93e-08	0.0085	ADM,ALDH1A1,ANGPTL4,AXL,CD40LG,CD80,CXCL2,DDIT4,DSC2,EGF,EREG,FOSB,FSTL1,HBEGF,IGF2BP3,IL23R,ITCH,ITGA2B,KISS1,mir-22,MMP1,NAMPT,NR4A2,NRG1,NRP1,OSM,PDGFA,RORC,SOCS3	29 (10)	9			-2	-2	-2	0	0	-2	0	-2	-2	0	0	0	0	-2	0	0	0	-2	-2	0	-2	0	0	0	-2	0	0	-2	-2	0	0	0	0	0	-2	0
LY2109761		chemical drug	LY2109761,SMAD2,TGFB1	2		-1.219	4.16e-08	0.0444	ANGPTL4,AXL,B3GALT2,CCL23,CD80,CD83,CDKN1A,CXCL8,CXCR3,DSC2,EGF,EGR1,FERMT2,FOSB,HBEGF,HNF4A,IL23R,JUN,JUNB,LTBP1,MMP1,MYF5,NFKBIA,NRP1,PDGFA,PLOD2,PORCN,PTGS2,RORC,SERPINF1,SOCS3,TFPI,TPM2	33 (3)	2			0	0	1	0	0	-1	-1	0	1	-1	1	0	0	0	-1	-1	0	0	1	0	1	1	0	0	0	1	0	1	0	0	0	0	0	0	1	-1
Dgk		group	Dgk,DGKA,EGFR,Jnk	2		-0.943	4.06e-08	0.0254	CD80,CD83,CDKN1A,CRIP2,CXCL2,CXCL8,DSC2,DUSP1,EGF,EGR1,FOSB,IGF2BP3,ITCH,JUN,MMP1,NFKBIA,PTGS2,SOCS3	18 (4)	4	EGF,F2	R59949	0	0	0	0	0	0	0	0	-2	-2	-2	0	-2	-2	-2	0	0	0	-2	-2	-2	-2	0	0	0	0	0	-2	0	0	0	0	0	0	0	0
DIRAS3		enzyme	DIRAS3,STAT3	2		-1.886	4.06e-08	0.022	ADM,ALDH1A1,ANGPTL4,CDKN1A,CXCL8,DDIT4,DUSP1,EGR1,FOSB,IL23R,JUNB,MMP1,NAMPT,NR4A2,NRP1,PTGS2,RORC,SOCS3	18 (2)	2			1	-1	1	0	0	0	0	0	0	0	1	0	0	0	1	0	0	1	0	1	0	1	0	0	0	0	0	-1	0	0	0	0	0	0	0	0
cysteamine		chemical drug	artemisinin,cysteamine,Sod,STAT3	2		1.886	4.06e-08	0.0257	ADM,ALDH1A1,ANGPTL4,CDKN1A,CXCL8,DDIT4,DSC2,DUSP1,EGR1,IL23R,JUNB,MMP1,NAMPT,NR4A2,NRP1,PTGS2,RORC,SOCS3	18 (4)	3			1	-1	1	0	0	0	0	0	0	0	1	0	0	0	1	0	0	1	-1	1	0	1	0	0	0	0	0	0	0	0	0	0	0	0	0	0
KISS1R		G-protein coupled receptor	EGFR,KISS1R,PLC,PRKCB,RHOA,SMAD1	2		0.728	3.07e-08	0.0157	CD40LG,CD80,CD83,CXCL2,CXCL8,DSC2,DUSP1,EGF,EGR1,IGF2BP3,ITCH,JUN,MMP1,NFKBIA,PDGFA,PTGS2,SOCS3	17 (6)	5			0	0	0	0	0	0	0	-2	-2	-2	0	0	0	-2	-2	0	0	0	-2	-2	-2	-2	0	0	0	0	0	0	0	0	0	0	0	0	0	0
BMP10		growth factor	BMP10,SMAD1/5,STAT3	2		-1.886	3.07e-08	0.0148	ADM,ALDH1A1,ANGPTL4,CXCL8,DDIT4,DUSP1,EGR1,ID3,IL23R,JUNB,MMP1,NAMPT,NFKBIA,NR4A2,NRP1,PTGS2,RORC,SOCS3	18 (3)	3			1	-1	1	0	0	0	0	0	0	0	0	0	0	0	1	0	0	1	0	1	0	1	0	0	0	0	0	0	0	0	0	0	0	0	0	0
tyrphostin AG490		chemical drug	Akt,AR,EGFR,ERK1/2,JAK,JAK2,JAK3,MAP2K1,MAP3K5,NADPH oxidase,PI3K (complex),STAT1,STAT3,STAT5a/b,TP63,tyrphostin AG490	2		-1.761	2.75e-08	0.0301	ADM,ALDH1A1,ANGPTL4,APOL4,AREG,AXL,CD40LG,CD80,CD83,CDKN1A,CXCL8,DDIT4,DSC2,DUSP1,EGF,EGR1,FOSB,ID3,IGF2BP3,IL23R,ITCH,ITGA2B,JUN,JUNB,KISS1,MAPK15,MPL,MRPL27,NAMPT,NR4A2,NRP1,OSM,P3H2,PLOD2,PTGS2,RORC,SERPINF1,SOCS3,SSPN	39 (16)	16			1	-1	1	1	0	-1	0	-1	-1	-1	1	0	0	0	1	0	0	1	-1	1	-1	1	0	0	0	0	0	1	0	0	0	0	0	0	0	0
methamphetamine		chemical drug	CAV1,dopamine receptor,ERK1/2,MAOA,methamphetamine,MMP9	2		1.886	2.66e-08	0.0234	ALDH1A1,AREG,AXL,CD80,CDKN1A,CXCL8,CXCR3,EGR1,FOSB,HBEGF,JUN,JUNB,MMP1,NR4A2,NRG1,PTGS2,SOCS3,TFPI	18 (6)	6			0	1	0	1	0	-1	0	0	-1	0	-1	0	0	0	1	1	0	0	0	0	0	1	0	0	0	0	0	1	0	0	0	0	0	0	-1	0
butaprost		chemical drug	butaprost,MMP9,STAT3	2		1.606	2.1e-08	0.0092	ADM,ALDH1A1,ANGPTL4,AXL,CDKN1A,CXCR3,DDIT4,DUSP1,EGR1,IL23R,JUNB,MMP1,NAMPT,NR4A2,NRG1,NRP1,PTGS2,RORC,SOCS3	19 (3)	3			1	-1	1	0	0	1	0	0	0	0	1	0	0	0	0	-1	0	1	0	1	0	1	0	0	0	0	0	0	0	0	0	0	0	0	0	0
BMPR (family)		group	BMPR (family),Smad,SMAD1,SMAD1/5/9,SMAD5	2		0.447	3.78e-05	0.0243	ANGPTL4,CDKN1A,CXCL2,ID3,PDGFA	5 (5)	4		TWSG1	0	0	-2	0	0	0	0	0	0	0	-2	0	0	-2	0	0	0	0	0	0	0	0	0	0	0	0	0	0	0	0	0	0	0	0	0	0
saquinavir		chemical drug	26s Proteasome,CYP2C9,MMP9,P glycoprotein,saquinavir	2		0.632	3.68e-05	0.0437	AXL,CD80,CXCR3,DUSP1,EGF,EREG,HBEGF,JUNB,NRG1,PTGS2	10 (5)	4			0	0	0	0	0	-2	0	0	-2	0	0	0	0	0	0	-2	0	0	0	-2	-2	0	0	0	-2	0	0	0	0	0	0	0	0	0	-2	0
miR-125b-5p (and other miRNAs w/seed CCCUGAG)		mature microRNA	miR-125b-5p (and other miRNAs w/seed CCCUGAG),STAT3	2		-1.789	1.23e-08	0.0121	ADM,ALDH1A1,ANGPTL4,CDKN1A,CXCL8,DDIT4,DUSP1,EGR1,ID3,IL23R,JUN,JUNB,MMP1,NAMPT,NR4A2,NRP1,PTGS2,RORC,SOCS3,UGT2B17	20 (2)	2	budesonide,prostaglandin E2		1	-1	1	0	0	0	0	0	0	0	1	0	0	0	1	0	0	1	0	1	0	1	0	0	0	0	0	0	0	0	0	0	0	0	0	0
carvedilol		chemical drug	ADRB,carvedilol,EGFR,ERK,ERK1/2	2		1.46	7.35e-09	0.0165	AREG,AXL,CD80,CXCL2,CXCL8,DSC2,DUSP1,EGF,EGR1,EREG,FOSB,IGF2BP3,ITCH,ITGA2B,JUN,JUNB,LTBP1,MMP1,NFKBIA,NR4A2,PTGS2,SOCS3,TFPI	23 (5)	5			0	0	0	1	0	1	0	0	-1	0	0	0	0	1	1	0	0	0	-1	1	-1	1	0	0	1	0	0	1	0	0	0	0	0	0	0	0
HAVCR1		other	HAVCR1,ITK,JUN/JUNB/JUND,NFATC2,STAT3,ZAP70	2		1.46	4.76e-09	0.0158	ADM,ALDH1A1,ANGPTL4,AXL,CD40LG,CDKN1A,CXCL8,DDIT4,DUSP1,EGR1,EREG,IL23R,JUN,JUNB,MMP1,NAMPT,NFKBIA,NR4A2,NRP1,PLEC,PTGS2,RORC,SOCS3	23 (6)	6			1	-1	1	0	0	-1	0	-1	0	0	1	0	0	0	1	0	0	1	0	1	0	1	0	0	-1	0	0	0	0	0	0	0	0	0	0	0
GFI1		transcription regulator	chloramphenicol,GATA3,GFI1,RB1	2		1.807	4.33e-09	0.0039	ANGPTL4,CD83,CDKN1A,CXCL8,CXCR6,DUSP1,EGR1,FOSB,GNRHR,H2AC8,H2BC21,JUN,JUNB,MYF5,NR4A2	15 (4)	4	prostaglandin D2,STK11		0	0	-1	0	0	0	0	0	0	1	-1	0	0	0	-1	0	-1	0	0	1	0	1	0	0	0	0	0	1	0	0	0	1	1	1	0	0
IL21R		transmembrane receptor	IL21R,JAK,JAK1,JAK3,STAT3	2		1.789	3.18e-09	0.0083	ADM,ALDH1A1,ANGPTL4,CD40LG,CD83,CDKN1A,CXCL8,DDIT4,DUSP1,EGR1,IL23R,JUNB,MAPK15,MMP1,NAMPT,NR4A2,NRP1,PTGS2,RORC,SOCS3	20 (5)	5			1	-1	1	0	0	0	0	-1	0	-1	1	0	0	0	1	0	0	1	0	1	0	1	0	0	0	0	0	0	0	0	0	0	0	0	0	0
APOA1		transporter	APOA1,CAMP,JAK2,Jnk,P38 MAPK,PRKAA,Sod,STAT3	2		1.8	2.99e-09	0.0078	ADM,ALDH1A1,ANGPTL4,CD80,CD83,CRIP2,CXCL2,DDIT4,DSC2,DUSP1,EGR1,FOSB,HBEGF,IL1F10,IL23R,IL36B,JUNB,MPL,NAMPT,NR4A2,NRP1,OSM,PTGS2,RORC,SOCS3	25 (8)	8	dexamethasone,EGF,EGR1,GW3965	mevalonic acid,PD98059	1	-1	1	0	0	0	0	0	-1	1	0	0	-1	1	0	0	0	1	1	1	0	1	0	0	0	0	0	1	0	0	0	0	0	0	-1	0
MAZ		transcription regulator	JAK,MAZ,MMP9,STAT3	2		1.964	1.92e-09	0.0064	ADM,ALDH1A1,ANGPTL4,AXL,CD83,CDKN1A,CXCL8,CXCR3,DDIT4,DUSP1,EGR1,IL23R,JUNB,MMP1,NAMPT,NR4A2,NRG1,NRP1,PTGS2,RORC,SOCS3	21 (4)	4		miR-125b-5p (and other miRNAs w/seed CCCUGAG),PD98059	1	-1	1	0	0	-1	0	0	0	-1	1	0	0	0	1	1	0	1	0	1	0	1	0	0	0	0	0	0	0	0	0	0	0	0	0	0
WWP1		enzyme	ERBB4,EZR,JUNB,KLF2,SMAD2,TGFBR1,TP73,WWP1	2		0.426	1.14e-09	0.0021	ADM,CD40LG,CDKN1A,CXCL2,CXCL8,CXCR3,DDIT4,EGR1,G0S2,HBEGF,ID3,JUN,JUNB,LTBP1,MMP1,MYF5,NAMPT,PLOD2,PTGDS,SERPINF1,SOCS3,TPM2	22 (8)	7			-2	0	0	0	0	0	0	-2	0	0	-2	0	0	-2	-2	-2	0	-2	0	0	0	-2	0	0	0	0	0	0	0	-2	0	0	0	0	-2	0
CXCL3		cytokine	ADCY,CXCL3,CXCR2,JAK2,STAT3	2		-1.964	3.82e-10	0.0022	ADM,ALDH1A1,ANGPTL4,CDKN1A,CXCL8,DDIT4,DUSP1,EGR1,HBEGF,IL23R,ITGA2B,JUNB,MMP1,MPL,NAMPT,NR4A2,NRP1,OSM,PTGS2,RORC,SOCS3	21 (5)	4	5-O-mycolyl-beta-araf-(1->2)-5-O-mycolyl-alpha-araf-(1->1')-glycerol,APP,arsenite,CAMP,CFI-402257,CG,cigarette smoke,F2,IL1,IL1A,MAPK14,mycophenolic acid,OSCAR,Pdgf (complex),Salmonella enterica serotype abortus equi lipopolysaccharide,TREM1,tributyrin	CFTR,DACH1,dexamethasone,DUSP1,EREG,SP600125,STK11,U0126,WBP2	1	-1	1	0	0	0	0	0	0	0	1	0	0	0	1	0	0	1	0	1	0	1	0	0	0	0	0	0	0	0	0	0	0	0	-1	0
AT-9283		chemical drug	AT-9283,ERK1/2,JAK3,Jnk,MAP2K1/2,STAT3	2		-1.961	2.88e-10	0.0026	ADM,ALDH1A1,ANGPTL4,AREG,CD40LG,CD80,CD83,CRIP2,CXCL8,DDIT4,DUSP1,EGR1,FOSB,HBEGF,IL23R,JUN,JUNB,MAPK15,mir-22,NAMPT,NR4A2,NRP1,PDGFA,PTGS2,RORC,SOCS3	26 (6)	5			1	-1	1	1	0	0	0	-1	-1	1	0	0	-1	0	1	0	0	1	0	1	0	1	0	0	0	0	0	1	0	0	0	0	0	0	-1	0
GW3965		chemical reagent	GW3965,Nr1h,RB1,STAT3	2		-1.961	6.17e-12	0.0007	ADM,ALDH1A1,ANGPTL4,CD80,CD83,CDKN1A,CXCL8,DDIT4,DUSP1,EGR1,ELOVL7,FOSB,GNG11,GNRHR,H2AC8,H2BC21,IL23R,JUN,JUNB,MMP1,NAMPT,NR4A2,NRP1,PTGS2,RORC,SOCS3	26 (4)	4			1	-1	1	0	0	0	0	0	1	1	1	0	0	0	-1	0	0	1	0	1	0	1	0	-1	0	0	0	1	0	0	-1	1	1	1	0	0
4-nitroquinoline-1-oxide		chemical toxicant	4-nitroquinoline-1-oxide,TOPBP1,WRN	2		-0.447	3.12e-06	0.0191	CDKN1A,CXCL2,CXCL8,EGR1,PTGS2	5 (3)	3			0	0	0	0	0	0	0	0	0	0	-2	0	0	-2	-2	0	0	0	0	0	0	-2	0	0	0	0	0	0	0	0	0	0	0	0	0	0
ZNF217		transcription regulator	TERT,ZNF217	2		0.333	3.05e-06	0.0138	ADM,CDKN1A,CXCL8,EREG,MMP1,NFKBIA,NMNAT2,PTGS2,SEC14L2	9 (2)	2			-2	0	0	0	0	0	0	0	0	0	-2	0	0	0	-2	0	0	0	0	0	0	0	0	0	-2	0	0	0	0	0	0	0	0	0	0	0
risperidone		chemical drug	dopamine receptor,DRD1,GLUL,HRH1,risperidone,TBX21	2		-0.707	1.7e-06	0.0055	CD80,CXCR3,EGR1,IL23R,JUNB,NR4A2,PTGS2,RORC	8 (6)	5			0	0	0	0	0	0	0	0	-2	0	0	0	0	0	0	-2	0	0	0	0	0	-2	0	0	0	0	0	0	0	0	0	0	0	0	0	0
eptifibatide		biologic drug	eptifibatide,ITGB3,MAPK1,MMP2,MMP9	2		1.807	1.3e-06	0.0363	AXL,CD40LG,CDKN1A,CEACAM1,CXCL8,CXCR3,DUSP1,EGR1,FOSB,ITGA2B,JUN,JUNB,MMP1,NRG1,PTGS2	15 (5)	5			0	0	0	0	0	1	0	1	0	0	1	-1	0	0	-1	-1	0	0	0	1	0	1	0	0	0	0	0	1	0	0	0	0	0	0	0	0
TR-RXR		complex	AR,ATM,CCND1,CEBPB,CREB1,CTNNB1,estrogen receptor,HNF1A,MTOR,NFkB (complex),NR1H4,PI3K (complex),PPARA,RARA,Rxr,RXRA,RXRG,THRA,THRB,TR-RXR	3		0.16	2.23e-07	0.0171	ADM,AREG,ATP2B1-AS1,AXL,CD80,CD83,CXCL2,DDIT4,DSC2,DUSP1,EGR1,ELOVL7,EREG,FOSB,G0S2,IGF2BP3,JUN,JUNB,MMP1,MRPL27,MYF5,NAMPT,NDRG2,NR4A2,NRG1,ORM1,P3H2,PCYT1B,PDGFA,PLOD2,PTGDS,PTGS2,RORC,SERPINF1,SLC27A5,TP53INP2,UGT2B17,UQCRC1,XK	39 (20)	18			-2	0	0	-2	-2	-2	0	0	-2	-2	0	0	0	-2	0	0	0	-2	-2	-2	0	-2	0	-2	-2	0	0	-2	0	-2	0	0	0	0	0	0
INSL5		other	ADCY,Akt,ERK1/2,GC-GCR dimer,INSL5,JAK2,MTORC1,RXFP3,RXFP4,STAT3,STAT5a/b	3		0.2	1.19e-07	0.0276	ADM,ALDH1A1,ANGPTL4,AREG,CD40LG,CD80,CDKN1A,DDIT4,DUSP1,FOSB,HBEGF,IL23R,ITGA2B,JUNB,KISS1,MPL,NAMPT,NFKBIA,NR4A2,NRP1,OSM,PTGS2,RORC,SIRT4,SOCS3	25 (11)	8			-2	-2	-2	-2	0	0	0	-2	-2	0	-2	0	0	0	0	0	0	-2	0	-2	0	0	0	0	0	0	0	-2	0	0	0	0	0	0	-2	0
CUZD1		other	Akt,CUZD1,GC-GCR dimer,JAK2,MTORC1,STAT3,STAT5a/b	3		0.816	2.76e-08	0.0135	ADM,ALDH1A1,ANGPTL4,CD40LG,CDKN1A,DDIT4,DUSP1,EREG,IL23R,JUN,JUNB,KISS1,MMP1,MPL,NAMPT,NFKBIA,NR4A2,NRG1,NRP1,OSM,PTGS2,RORC,SIRT4,SOCS3	24 (7)	7			-2	-2	-2	0	0	0	0	-2	0	0	-2	0	0	0	0	0	0	-2	0	-2	0	0	0	0	-2	0	0	0	0	0	0	0	0	0	0	0
filgrastim		biologic drug	CSF3R,filgrastim,Jnk,MAPK7,STAT,STAT3	3		0.667	1.59e-12	0.0003	ADM,ALDH1A1,ANGPTL4,CCL23,CD80,CD83,CDKN1A,CEACAM1,CRIP2,CST3,CXCL8,DDIT4,DUSP1,EGR1,FOSB,G0S2,GNG11,GP1BB,IL23R,JUN,JUNB,MGAM,MS4A4A,NAMPT,NECTIN2,NMNAT2,NR4A2,NRP1,PF4V1,PROK2,PTGS2,RGS1,RORC,SIGLEC9,SLC1A3,SOCS3	36 (6)	5			-2	-2	-2	0	0	0	-2	0	-2	-2	-2	-2	-2	0	-2	0	0	-2	0	-2	0	-2	0	0	0	0	0	-2	0	-2	-2	0	0	0	0	0
[truncated: 28 more columns]
